# Supplementary material for: Employment of GIS techniques to assess the long-term impact of tillage on the soil organic carbon of agricultural fields under hyper-arid conditions
Source: PLoS One. 2019 Feb 19;14(2):e0212521. doi: 10.1371/journal.pone.0212521 (PMC6380592; doi:10.1371/journal.pone.0212521)
Supplement: S1 File — (XLSX) [file pone.0212521.s001.xlsx]

## Sheet: SOC_stat_25Oct2018
ID	Field	SOC_1990	SOC_2000	SOC_2010	SOC_2016_N
0	Field-5	16.7053	14.6319	15.8752	16.5341
0	Field-5	17.2521	14.1809	15.9109	16.6411
0	Field-5	17.3092	14.0737	15.9757	16.8108
0	Field-5	17.3326	13.3648	16.0245	16.7991
0	Field-5	17.3171	13.3648	15.4926	16.3126
0	Field-5	17.6157	13.2169	15.2599	16.564
0	Field-5	15.3151	12.8656	13.1129	16.6936
0	Field-5	15.7931	14.1583	13.995	17.0116
0	Field-5	16.4675	14.2426	11.4078	16.7956
0	Field-5	16.7341	12.7797	15.8265	16.9647
0	Field-5	17.6741	13.3256	15.8254	16.7317
0	Field-5	17.829	13.1752	17.873	16.6034
0	Field-5	15.9378	14.6447	13.3452	16.918
0	Field-5	16.8643	14.5977	16.1904	16.9253
0	Field-5	17.496	13.2795	15.0332	16.7323
0	Field-5	14.9159	13.2996	11.8864	16.4901
0	Field-5	15.0577	13.6595	10.5831	16.8653
0	Field-5	11.2264	11.1263	12.1776	10.6591
0	Field-5	14.0587	14.4999	16.4673	16.7231
0	Field-5	14.961	14.1887	14.2842	16.8759
0	Field-5	14.7312	14.2525	16.4101	17.1943
0	Field-5	15.2877	14.2774	12.6334	17.2374
0	Field-5	15.0542	14.4081	16.5476	16.6979
0	Field-5	15.6023	14.054	14.9426	16.7341
0	Field-5	15.6414	14.0648	16.3666	16.7936
0	Field-5	15.1503	13.7872	16.9137	17.2442
0	Field-5	14.9069	14.4847	17.1111	16.59
0	Field-5	14.9179	14.7112	17.0401	16.1794
0	Field-1	12.7616	11.4093	16.3852	18.631
0	Field-1	11.2934	10.6786	15.975	18.7392
0	Field-1	12.2886	11.2858	16.4177	18.9754
0	Field-1	13.1793	10.9229	16.7837	18.6915
0	Field-1	13.0663	10.8638	16.5241	18.6362
0	Field-1	13.878	11.1094	17.0439	18.6446
0	Field-1	13.2729	11.9523	16.4818	18.7761
0	Field-1	12.7486	11.7137	16.4627	18.361
0	Field-1	10.6381	11.1835	16.1808	18.6006
0	Field-1	8.48911	10.258	16.1028	18.5873
0	Field-5	13.493	13.7622	13.2991	16.6458
0	Field-5	14.1525	14.4037	16.6802	16.7442
0	Field-5	13.8062	13.8464	16.6507	16.9223
0	Field-5	14.3889	14.4871	16.6776	16.5831
0	Field-5	15.1925	14.6024	16.4648	16.5951
0	Field-5	15.2143	14.0875	16.9125	17.0559
0	Field-5	15.2174	14.2883	16.4986	16.9409
0	Field-5	15.1588	14.4821	16.8002	16.673
0	Field-1	8.30365	8.92873	17.2988	18.6056
0	Field-1	13.7917	10.8453	17.6363	18.3471
0	Field-1	12.3177	11.7371	17.3366	18.8601
0	Field-1	13.3912	11.8656	17.165	18.9278
0	Field-1	14.3639	11.9286	16.8069	18.4488
0	Field-1	14.9168	12.3796	17.1264	18.3657
0	Field-1	14.3297	12.4279	17.495	18.525
0	Field-1	11.5608	11.2441	17.1029	18.7857
0	Field-1	13.6177	12.5442	17.5864	18.7954
0	Field-1	12.791	12.1587	16.8669	19.0492
0	Field-1	10.7014	11.5844	16.7442	18.7193
0	Field-1	8.55328	9.40607	16.1439	18.6743
0	Field-1	13.8502	11.5815	15.8756	18.7229
0	Field-1	14.0509	11.6076	13.1786	18.6802
0	Field-1	13.4349	11.6873	9.059	18.9207
0	Field-1	13.1635	11.601	8.59793	19.0848
0	Field-1	12.6701	11.8223	11.5727	19.0733
0	Field-1	13.7311	11.2446	14.2309	19.05
0	Field-1	13.3666	12.5117	14.8676	17.7017
0	Field-1	13.8059	12.2946	14.178	19.0463
0	Field-1	7.85219	10.4619	14.4575	18.5722
0	Field-1	9.76801	11.2069	6.68495	18.8816
0	Field-1	7.26159	10.2515	5.926	15.0484
0	Field-1	9.4043	10.4241	18.1422	18.1872
0	Field-1	8.03824	9.92578	5.56958	18.4122
0	Field-6	8.16758	11.6338	15.048	11.8169
0	Field-6	9.28944	11.4452	15.1717	8.11637
0	Field-6	8.87133	11.4902	14.7457	8.56392
0	Field-6	8.92867	10.5851	14.0907	8.7826
0	Field-6	8.69866	11.6532	12.7524	13.9169
0	Field-6	8.88793	11.9499	15.2425	11.483
0	Field-6	18.035	10.8441	14.6844	16.109
0	Field-6	19.4295	12.3457	13.3816	17.0187
0	Field-6	8.93056	12.2266	13.0371	16.9813
0	Field-6	10.3417	12.4936	15.6456	17.1918
0	Field-6	10.554	12.2768	16.0513	15.7746
0	Field-6	19.1276	12.8125	15.4538	17.0334
0	Field-6	8.71688	12.2829	14.7078	17.4928
0	Field-6	9.81809	12.4302	15.772	17.2228
0	Field-6	17.951	11.6373	12.4094	16.5803
0	Field-6	8.50355	12.1147	15.3533	17.1175
0	Field-6	9.47485	12.1282	15.4887	14.4053
0	Field-3	14.0823	14.1917	17.8499	8.50753
0	Field-3	14.0359	12.8721	14.2341	8.13446
0	Field-6	18.9133	12.6732	12.5847	17.5558
0	Field-6	9.6573	11.5401	15.0281	17.2143
0	Field-6	9.16073	11.9023	11.8872	16.9489
0	Field-6	19.2306	13.2146	13.9466	17.6765
0	Field-6	19.1845	12.8506	13.9342	17.898
0	Field-6	8.54589	11.8404	15.8108	15.5999
0	Field-6	8.62952	12.5938	14.3769	17.4749
0	Field-6	19.3291	13.2831	14.4602	17.7553
0	Field-6	18.6151	12.7284	15.2625	18.2385
0	Field-6	8.7586	12.2739	15.7756	17.5876
0	Field-6	15.0827	11.8137	13.436	18.252
0	Field-3	10.9136	14.5496	10.6283	10.5785
0	Field-3	14.1597	14.4736	15.4366	8.16312
0	Field-3	14.1587	14.7142	18.4491	8.24206
0	Field-3	13.5747	13.2381	18.8594	8.13701
0	Field-3	13.602	14.1156	11.6777	8.18382
0	Field-3	16.7416	14.9503	11.5006	9.76272
0	Field-3	14.2237	13.2121	11.9592	8.14275
0	Field-3	14.2214	13.335	14.8982	8.17165
0	Field-3	13.3221	14.6343	14.1861	8.30884
0	Field-3	16.7859	14.581	9.57027	10.1568
0	Field-3	14.8614	13.7911	9.52829	8.36637
0	Field-3	14.0126	15.2253	12.4571	8.49127
0	Field-3	13.1207	15.0234	12.2722	8.32384
0	Field-3	15.5131	14.8339	9.05338	9.93779
0	Field-6	18.782	12.2463	15.4737	17.785
0	Field-6	18.482	11.775	15.0778	17.8275
0	Field-6	9.88025	11.7732	16.1558	17.9321
0	Field-6	8.63326	12.1662	15.6306	17.142
0	Field-6	8.82017	11.5253	14.9853	13.9326
0	Field-6	18.5393	12.8958	15.4201	17.946
0	Field-6	8.98636	12.2154	15.9637	18.6079
0	Field-3	13.5322	13.9062	11.6693	8.49453
0	Field-3	13.7304	14.397	12.8953	8.53595
0	Field-3	15.1288	14.5271	10.5968	9.34241
0	Field-3	18.0782	14.9879	11.5736	9.5107
0	Field-3	14.5802	15.0224	12.7272	8.54951
0	Field-3	12.5445	15.0629	12.1554	8.59864
0	Field-3	14.1714	15.0939	13.4629	9.30764
0	Field-3	11.8828	11.6782	9.46081	9.26334
0	Field-3	18.2091	14.7296	10.4679	9.56913
0	Field-3	14.5006	15.0234	12.2154	8.46743
0	Field-3	15.7652	14.4114	11.5705	9.15988
0	Field-3	16.5932	14.6895	9.78019	9.44065
0	Field-3	13.4836	13.9385	11.464	9.56945
0	Field-3	17.5262	14.8732	12.4063	9.56369
0	Field-3	14.0836	14.7775	12.61	8.62393
0	Field-3	12.6959	14.4009	12.2727	8.57068
0	Field-3	14.117	14.2144	10.9429	8.93609
0	Field-4	16.9492	12.9165	12.3212	16.9924
0	Field-4	16.5894	13.9419	13.4532	17.1896
0	Field-4	15.7693	14.1019	11.8098	17.0405
0	Field-4	16.5393	12.314	10.5031	16.7307
0	Field-4	16.7866	14.121	12.8274	17.1026
0	Field-4	16.8413	14.2587	12.5002	16.9344
0	Field-4	15.8536	13.9843	11.5708	15.0218
0	Field-4	15.7767	13.8236	11.2213	14.3512
0	Field-4	16.8067	14.3725	12.173	17.1738
0	Field-4	16.7366	14.5126	13.3718	17.3061
0	Field-4	15.8511	14.7947	12.3302	17.2161
0	Field-4	15.6883	14.3323	12.2633	17.1042
0	Field-4	16.2401	12.4074	11.4649	16.554
0	Field-4	16.4818	14.6447	13.3976	17.4876
0	Field-4	15.7567	14.5607	12.0542	17.4153
0	Field-4	16.7464	14.1673	11.7608	16.0499
0	Field-4	16.9601	14.8772	12.6018	17.3289
0	Field-4	15.7832	13.5197	10.9114	16.8376
0	Field-4	16.0993	14.0372	13.8897	17.6727
0	Field-4	17.0783	13.7737	12.6944	16.9595
0	Field-4	18.1485	13.0173	13.2651	17.0322
0	Field-4	14.7909	14.362	11.1169	17.2407
0	Field-4	15.9728	14.8715	13.3492	17.8131
0	Field-4	17.0791	14.3192	14.4736	17.8159
0	Field-4	16.7834	13.1792	14.2473	17.6106
0	Field-4	16.8136	14.2927	13.5291	17.406
0	Field-4	15.2809	14.717	11.9349	17.5918
0	Field-4	17.6794	15.1068	15.4707	17.8854
0	Field-4	16.9539	14.375	14.8721	17.3239
0	Field-4	16.2244	12.9617	12.4555	17.5882
0	Field-4	16.749	14.3608	11.4405	17.4564
0	Field-4	16.7641	14.0461	9.14866	17.6104
0	Field-4	16.3524	13.109	11.2616	18.0375
0	Field-4	16.4677	12.3284	12.4197	17.0336
0	Field-2	6.44006	10.4068	9.62257	8.35905
0	Field-2	6.67514	10.4625	16.0089	9.16333
0	Field-2	6.57884	10.6915	15.0274	8.71525
0	Field-2	6.84188	10.6668	12.7958	8.30731
0	Field-2	6.57595	10.8231	12.3895	8.3889
0	Field-2	7.15644	12.1246	7.20211	8.24332
0	Field-2	11.0276	11.653	11.0346	8.55247
0	Field-2	17.6021	11.9355	16.8573	8.37514
0	Field-2	6.58516	11.4372	16.083	8.522
0	Field-2	5.87197	11.0216	15.5569	8.26356
0	Field-2	7.48211	12.284	13.2986	8.37447
0	Field-2	6.79185	11.8535	15.8878	11.5053
0	Field-2	18.0177	11.6313	14.1267	8.42082
0	Field-2	5.94519	12.4617	16.5468	9.09383
0	Field-2	6.27101	12.2704	16.4281	8.69602
0	Field-2	8.6685	12.145	15.3744	8.37059
0	Field-2	18.5085	12.1116	17.6308	8.30963
0	Field-2	18.0128	12.2088	16.1279	8.45737
0	Field-2	6.67514	10.4585	15.5872	11.9367
0	Field-2	6.63602	11.4854	16.2441	9.16432
0	Field-2	15.9922	11.7183	16.1906	8.40494
0	Field-2	19.5563	10.6438	16.0014	8.38296
0	Field-2	7.22437	11.371	15.8669	12.9009
0	Field-2	7.00096	11.9295	15.6898	12.1529
0	Field-2	19.0165	12.0772	16.8314	8.44782
0	Field-2	17.5945	9.8376	15.1352	9.3876
0	Field-2	6.8801	11.8161	16.6747	12.6953
0	Field-2	6.68977	11.5298	16.2948	11.6133
0	Field-2	7.02202	12.5288	16.3441	11.7449
0	Field-2	17.8303	10.9882	15.9289	8.87751
0	Field-2	18.9592	11.9772	16.7473	9.94766
0	Field-2	17.4693	8.9616	14.4957	9.08808
0	Field-2	13.9616	9.34034	16.6299	11.8641
0	Field-2	7.28973	10.909	16.0301	11.2741
0	Field-2	7.28973	10.0637	15.9969	11.6673
0	Field-2	18.763	11.2937	16.4213	9.67019

## Sheet: Field_1
Field	SOC_1990	SOC_2000	SOC_2010	SOC_2016_N
Field-1	12.7616	11.4093	16.3852	18.631					SOC_1990	SOC_2000	SOC_2010	SOC_2016_N
Field-1	11.2934	10.6786	15.975	18.7392
Field-1	12.2886	11.2858	16.4177	18.9754				Mean	12.0186	11.2871	14.9145	18.5751
Field-1	13.1793	10.9229	16.7837	18.6915				Standard Error	0.373142	0.145524	0.594489	0.114304
Field-1	13.0663	10.8638	16.5241	18.6362				Median	12.791	11.4093	16.4177	18.6802
Field-1	13.878	11.1094	17.0439	18.6446				Mode	#N/A	#N/A	#N/A	#N/A
Field-1	13.2729	11.9523	16.4818	18.7761				Standard Deviation	2.20754	0.860933	3.51705	0.676232
Field-1	12.7486	11.7137	16.4627	18.361				Sample Variance	4.87324	0.741205	12.3696	0.45729
Field-1	10.6381	11.1835	16.1808	18.6006				Kurtosis	-0.538921	0.585081	1.79593	22.8396
Field-1	8.48911	10.258	16.1028	18.5873				Skewness	-0.893	-0.811054	-1.70854	-4.41903
Field-1	8.30365	8.92873	17.2988	18.6056				Range	7.65521	3.61547	12.5726	4.0364
Field-1	13.7917	10.8453	17.6363	18.3471				Minimum	7.26159	8.92873	5.56958	15.0484
Field-1	12.3177	11.7371	17.3366	18.8601				Maximum	14.9168	12.5442	18.1422	19.0848
Field-1	13.3912	11.8656	17.165	18.9278				Sum	420.652	395.048	522.008	650.128
Field-1	14.3639	11.9286	16.8069	18.4488				Count	35	35	35	35
Field-1	14.9168	12.3796	17.1264	18.3657
Field-1	14.3297	12.4279	17.495	18.525
Field-1	11.5608	11.2441	17.1029	18.7857
Field-1	13.6177	12.5442	17.5864	18.7954
Field-1	12.791	12.1587	16.8669	19.0492
Field-1	10.7014	11.5844	16.7442	18.7193
Field-1	8.55328	9.40607	16.1439	18.6743
Field-1	13.8502	11.5815	15.8756	18.7229						Mean	Standard Error	Median	Mode	Standard Deviation	Sample Variance	Kurtosis	Skewness	Range	Minimum	Maximum	Sum	Count
Field-1	14.0509	11.6076	13.1786	18.6802			Field1	SOC_1990		12.0186	0.373142	12.791	#N/A	2.20754	4.87324	-0.538921	-0.893	7.65521	7.26159	14.9168	420.652	35
Field-1	13.4349	11.6873	9.059	18.9207				SOC_2000		11.2871	0.145524	11.4093	#N/A	0.860933	0.741205	0.585081	-0.811054	3.61547	8.92873	12.5442	395.048	35
Field-1	13.1635	11.601	8.59793	19.0848				SOC_2010		14.9145	0.594489	16.4177	#N/A	3.51705	12.3696	1.79593	-1.70854	12.5726	5.56958	18.1422	522.008	35
Field-1	12.6701	11.8223	11.5727	19.0733				SOC_2016_N		18.5751	0.114304	18.6802	#N/A	0.676232	0.45729	22.8396	-4.41903	4.0364	15.0484	19.0848	650.128	35
Field-1	13.7311	11.2446	14.2309	19.05
Field-1	13.3666	12.5117	14.8676	17.7017
Field-1	13.8059	12.2946	14.178	19.0463
Field-1	7.85219	10.4619	14.4575	18.5722
Field-1	9.76801	11.2069	6.68495	18.8816
Field-1	7.26159	10.2515	5.926	15.0484
Field-1	9.4043	10.4241	18.1422	18.1872
Field-1	8.03824	9.92578	5.56958	18.4122

## Sheet: Field_2
Field	SOC_1990	SOC_2000	SOC_2010	SOC_2016_N
Field-2	6.44006	10.4068	9.62257	8.35905					SOC_1990	SOC_2000	SOC_2010	SOC_2016_N
Field-2	6.67514	10.4625	16.0089	9.16333
Field-2	6.57884	10.6915	15.0274	8.71525				Mean	10.6897	11.3093	15.1625	9.59054
Field-2	6.84188	10.6668	12.7958	8.30731				Standard Error	0.892706	0.152129	0.370602	0.265368
Field-2	6.57595	10.8231	12.3895	8.3889				Median	7.22437	11.5298	15.9969	8.71525
Field-2	7.15644	12.1246	7.20211	8.24332				Mode	6.67514	#N/A	#N/A	#N/A
Field-2	11.0276	11.653	11.0346	8.55247				Standard Deviation	5.28132	0.900008	2.19251	1.56994
Field-2	17.6021	11.9355	16.8573	8.37514				Sample Variance	27.8923	0.810015	4.8071	2.4647
Field-2	6.58516	11.4372	16.083	8.522				Kurtosis	-1.44793	0.117976	4.9744	-0.812993
Field-2	5.87197	11.0216	15.5569	8.26356				Skewness	0.698157	-0.832984	-2.17953	0.937428
Field-2	7.48211	12.284	13.2986	8.37447				Range	13.6843	3.5672	10.4287	4.65758
Field-2	6.79185	11.8535	15.8878	11.5053				Minimum	5.87197	8.9616	7.20211	8.24332
Field-2	18.0177	11.6313	14.1267	8.42082				Maximum	19.5563	12.5288	17.6308	12.9009
Field-2	5.94519	12.4617	16.5468	9.09383				Sum	374.141	395.825	530.688	335.669
Field-2	6.27101	12.2704	16.4281	8.69602				Count	35	35	35	35
Field-2	8.6685	12.145	15.3744	8.37059
Field-2	18.5085	12.1116	17.6308	8.30963
Field-2	18.0128	12.2088	16.1279	8.45737
Field-2	6.67514	10.4585	15.5872	11.9367
Field-2	6.63602	11.4854	16.2441	9.16432
Field-2	15.9922	11.7183	16.1906	8.40494
Field-2	19.5563	10.6438	16.0014	8.38296
Field-2	7.22437	11.371	15.8669	12.9009
Field-2	7.00096	11.9295	15.6898	12.1529
Field-2	19.0165	12.0772	16.8314	8.44782
Field-2	17.5945	9.8376	15.1352	9.3876
Field-2	6.8801	11.8161	16.6747	12.6953
Field-2	6.68977	11.5298	16.2948	11.6133
Field-2	7.02202	12.5288	16.3441	11.7449
Field-2	17.8303	10.9882	15.9289	8.87751
Field-2	18.9592	11.9772	16.7473	9.94766
Field-2	17.4693	8.9616	14.4957	9.08808
Field-2	13.9616	9.34034	16.6299	11.8641
Field-2	7.28973	10.909	16.0301	11.2741
Field-2	7.28973	10.0637	15.9969	11.6673
Field-2	18.763	11.2937	16.4213	9.67019

## Sheet: Field_3
Field	SOC_1990	SOC_2000	SOC_2010	SOC_2016_N
Field-3	14.0823	14.1917	17.8499	8.50753					SOC_1990	SOC_2000	SOC_2010	SOC_2016_N
Field-3	14.0359	12.8721	14.2341	8.13446
Field-3	10.9136	14.5496	10.6283	10.5785				Mean	14.4834	14.3477	12.4494	8.88219
Field-3	14.1597	14.4736	15.4366	8.16312				Standard Error	0.290715	0.133878	0.42542	0.117996
Field-3	14.1587	14.7142	18.4491	8.24206				Median	14.1587	14.5496	12.1554	8.57068
Field-3	13.5747	13.2381	18.8594	8.13701				Mode	#N/A	15.0234	#N/A	#N/A
Field-3	13.602	14.1156	11.6777	8.18382				Standard Deviation	1.67003	0.769069	2.44385	0.677835
Field-3	16.7416	14.9503	11.5006	9.76272				Sample Variance	2.78899	0.591467	5.97241	0.45946
Field-3	14.2237	13.2121	11.9592	8.14275				Kurtosis	0.403216	3.40492	1.37129	-0.437207
Field-3	14.2214	13.335	14.8982	8.17165				Skewness	0.561175	-1.68596	1.20504	0.746654
Field-3	13.3221	14.6343	14.1861	8.30884				Range	7.2955	3.5471	9.80602	2.44404
Field-3	16.7859	14.581	9.57027	10.1568				Minimum	10.9136	11.6782	9.05338	8.13446
Field-3	14.8614	13.7911	9.52829	8.36637				Maximum	18.2091	15.2253	18.8594	10.5785
Field-3	14.0126	15.2253	12.4571	8.49127				Sum	477.952	473.475	410.832	293.112
Field-3	13.1207	15.0234	12.2722	8.32384				Count	33	33	33	33
Field-3	15.5131	14.8339	9.05338	9.93779
Field-3	13.5322	13.9062	11.6693	8.49453
Field-3	13.7304	14.397	12.8953	8.53595
Field-3	15.1288	14.5271	10.5968	9.34241
Field-3	18.0782	14.9879	11.5736	9.5107
Field-3	14.5802	15.0224	12.7272	8.54951
Field-3	12.5445	15.0629	12.1554	8.59864
Field-3	14.1714	15.0939	13.4629	9.30764
Field-3	11.8828	11.6782	9.46081	9.26334
Field-3	18.2091	14.7296	10.4679	9.56913
Field-3	14.5006	15.0234	12.2154	8.46743
Field-3	15.7652	14.4114	11.5705	9.15988
Field-3	16.5932	14.6895	9.78019	9.44065
Field-3	13.4836	13.9385	11.464	9.56945
Field-3	17.5262	14.8732	12.4063	9.56369
Field-3	14.0836	14.7775	12.61	8.62393
Field-3	12.6959	14.4009	12.2727	8.57068
Field-3	14.117	14.2144	10.9429	8.93609

## Sheet: Field_4
Field	SOC_1990	SOC_2000	SOC_2010	SOC_2016_N
Field-4	16.9492	12.9165	12.3212	16.9924				SOC_1990	SOC_2000	SOC_2010	SOC_2016_N
Field-4	16.5894	13.9419	13.4532	17.1896
Field-4	15.7693	14.1019	11.8098	17.0405			Mean	16.4523	14.0055	12.4753	17.1176
Field-4	16.5393	12.314	10.5031	16.7307			Standard Error	0.117923	0.12399	0.23019	0.130724
Field-4	16.7866	14.121	12.8274	17.1026			Median	16.5894	14.1673	12.3302	17.2407
Field-4	16.8413	14.2587	12.5002	16.9344			Mode	#N/A	#N/A	#N/A	#N/A
Field-4	15.8536	13.9843	11.5708	15.0218			Standard Deviation	0.677417	0.712268	1.32234	0.750954
Field-4	15.7767	13.8236	11.2213	14.3512			Sample Variance	0.458894	0.507325	1.74859	0.563931
Field-4	16.8067	14.3725	12.173	17.1738			Kurtosis	0.669711	0.0821732	0.431586	6.32231
Field-4	16.7366	14.5126	13.3718	17.3061			Skewness	-0.0620574	-0.862283	0.0496452	-2.29129
Field-4	15.8511	14.7947	12.3302	17.2161			Range	3.3576	2.7928	6.32204	3.6863
Field-4	15.6883	14.3323	12.2633	17.1042			Minimum	14.7909	12.314	9.14866	14.3512
Field-4	16.2401	12.4074	11.4649	16.554			Maximum	18.1485	15.1068	15.4707	18.0375
Field-4	16.4818	14.6447	13.3976	17.4876			Sum	542.926	462.18	411.685	564.881
Field-4	15.7567	14.5607	12.0542	17.4153			Count	33	33	33	33
Field-4	16.7464	14.1673	11.7608	16.0499
Field-4	16.9601	14.8772	12.6018	17.3289
Field-4	15.7832	13.5197	10.9114	16.8376
Field-4	16.0993	14.0372	13.8897	17.6727
Field-4	17.0783	13.7737	12.6944	16.9595
Field-4	18.1485	13.0173	13.2651	17.0322
Field-4	14.7909	14.362	11.1169	17.2407
Field-4	15.9728	14.8715	13.3492	17.8131
Field-4	17.0791	14.3192	14.4736	17.8159
Field-4	16.7834	13.1792	14.2473	17.6106
Field-4	16.8136	14.2927	13.5291	17.406
Field-4	15.2809	14.717	11.9349	17.5918
Field-4	17.6794	15.1068	15.4707	17.8854
Field-4	16.9539	14.375	14.8721	17.3239
Field-4	16.2244	12.9617	12.4555	17.5882
Field-4	16.749	14.3608	11.4405	17.4564
Field-4	16.7641	14.0461	9.14866	17.6104
Field-4	16.3524	13.109	11.2616	18.0375
Field-4	16.4677	12.3284	12.4197	17.0336

## Sheet: Field_5
Field	SOC_1990	SOC_2000	SOC_2010	SOC_2016_N
Field-5	16.7053	14.6319	15.8752	16.5341				SOC_1990	SOC_2000	SOC_2010	SOC_2016_N
Field-5	17.2521	14.1809	15.9109	16.6411
Field-5	17.3092	14.0737	15.9757	16.8108			Mean	15.6421	13.8733	15.1601	16.5701
Field-5	17.3326	13.3648	16.0245	16.7991			Standard Error	0.257321	0.129496	0.325209	0.189065
Field-5	17.3171	13.3648	15.4926	16.3126			Median	15.3151	14.0737	15.8752	16.7323
Field-5	17.6157	13.2169	15.2599	16.564			Mode	#N/A	13.3648	#N/A	#N/A
Field-5	15.3151	12.8656	13.1129	16.6936			Standard Deviation	1.47819	0.743901	1.86818	1.0861
Field-5	15.7931	14.1583	13.995	17.0116			Sample Variance	2.18506	0.553388	3.4901	1.1796
Field-5	16.4675	14.2426	11.4078	16.7956			Kurtosis	0.893336	4.41719	-0.0901814	29.7934
Field-5	16.7341	12.7797	15.8265	16.9647			Skewness	-0.599456	-1.69562	-0.946215	-5.33206
Field-5	17.6741	13.3256	15.8254	16.7317			Range	6.6026	3.5849	7.2899	6.5851
Field-5	17.829	13.1752	17.873	16.6034			Minimum	11.2264	11.1263	10.5831	10.6591
Field-5	15.9378	14.6447	13.3452	16.918			Maximum	17.829	14.7112	17.873	17.2442
Field-5	16.8643	14.5977	16.1904	16.9253			Sum	516.188	457.818	500.284	546.813
Field-5	17.496	13.2795	15.0332	16.7323			Count	33	33	33	33
Field-5	14.9159	13.2996	11.8864	16.4901
Field-5	15.0577	13.6595	10.5831	16.8653
Field-5	11.2264	11.1263	12.1776	10.6591
Field-5	14.0587	14.4999	16.4673	16.7231
Field-5	14.961	14.1887	14.2842	16.8759
Field-5	14.7312	14.2525	16.4101	17.1943
Field-5	15.2877	14.2774	12.6334	17.2374
Field-5	15.0542	14.4081	16.5476	16.6979
Field-5	15.6023	14.054	14.9426	16.7341
Field-5	15.6414	14.0648	16.3666	16.7936
Field-5	15.1503	13.7872	16.9137	17.2442
Field-5	14.9069	14.4847	17.1111	16.59
Field-5	14.9179	14.7112	17.0401	16.1794
Field-5	13.493	13.7622	13.2991	16.6458
Field-5	14.1525	14.4037	16.6802	16.7442
Field-5	13.8062	13.8464	16.6507	16.9223
Field-5	14.3889	14.4871	16.6776	16.5831
Field-5	15.1925	14.6024	16.4648	16.5951
Field-5	15.2143	14.0875	16.9125	17.0559
Field-5	15.2174	14.2883	16.4986	16.9409
Field-5	15.1588	14.4821	16.8002	16.673

## Sheet: Field_6
Field	SOC_1990	SOC_2000	SOC_2010	SOC_2016_N
Field-6	8.16758	11.6338	15.048	11.8169				SOC_1990	SOC_2000	SOC_2010	SOC_2016_N
Field-6	9.28944	11.4452	15.1717	8.11637
Field-6	8.87133	11.4902	14.7457	8.56392			Mean	12.5282	12.0773	14.6322	15.8312
Field-6	8.92867	10.5851	14.0907	8.7826			Standard Error	0.813499	0.10434	0.198985	0.504062
Field-6	8.69866	11.6532	12.7524	13.9169			Median	9.6573	12.1282	15.0281	17.1175
Field-6	8.88793	11.9499	15.2425	11.483			Mode	#N/A	#N/A	#N/A	#N/A
Field-6	18.035	10.8441	14.6844	16.109			Standard Deviation	4.6732	0.599388	1.14308	2.89562
Field-6	19.4295	12.3457	13.3816	17.0187			Sample Variance	21.8388	0.359266	1.30664	8.3846
Field-6	8.93056	12.2266	13.0371	16.9813			Kurtosis	-1.61855	0.415334	-0.171064	1.88078
Field-6	10.3417	12.4936	15.6456	17.1918			Skewness	0.617457	-0.222561	-0.87661	-1.70337
Field-6	10.554	12.2768	16.0513	15.7746			Range	11.2619	2.698	4.2686	10.1356
Field-6	19.1276	12.8125	15.4538	17.0334			Minimum	8.16758	10.5851	11.8872	8.11637
Field-6	8.71688	12.2829	14.7078	17.4928			Maximum	19.4295	13.2831	16.1558	18.252
Field-6	9.81809	12.4302	15.772	17.2228			Sum	413.431	398.55	482.862	522.428
Field-6	17.951	11.6373	12.4094	16.5803			Count	33	33	33	33
Field-6	8.50355	12.1147	15.3533	17.1175
Field-6	9.47485	12.1282	15.4887	14.4053
Field-6	18.9133	12.6732	12.5847	17.5558
Field-6	9.6573	11.5401	15.0281	17.2143
Field-6	9.16073	11.9023	11.8872	16.9489
Field-6	19.2306	13.2146	13.9466	17.6765
Field-6	19.1845	12.8506	13.9342	17.898
Field-6	8.54589	11.8404	15.8108	15.5999
Field-6	8.62952	12.5938	14.3769	17.4749
Field-6	19.3291	13.2831	14.4602	17.7553
Field-6	18.6151	12.7284	15.2625	18.2385
Field-6	8.7586	12.2739	15.7756	17.5876
Field-6	15.0827	11.8137	13.436	18.252
Field-6	18.782	12.2463	15.4737	17.785
Field-6	18.482	11.775	15.0778	17.8275
Field-6	9.88025	11.7732	16.1558	17.9321
Field-6	8.63326	12.1662	15.6306	17.142
Field-6	8.82017	11.5253	14.9853	13.9326
Field-6	18.5393	12.8958	15.4201	17.946
Field-6	8.98636	12.2154	15.9637	18.6079

## Sheet: Summary
						Table 6. Descriptive statistics of the SOC (g/kg) content of the experimental fields
						Field No.	Year	Min.	Max.	Mean	SD	SE	CV, %					F1	F2	F3	F4	F5	F6
						F1	1990	7.26159	14.9168	12.0186	2.20754	0.373142	4.87324				1990	12.0186	10.6897	14.4834	16.4523	15.6421	12.5282
							2000	8.92873	12.5442	11.2871	0.860933	0.145524	0.741205				2000	11.2871	11.3093	14.3477	14.0055	13.8733	12.0773
							2010	5.56958	18.1422	14.9145	3.51705	0.594489	12.3696				2010	14.9145	15.1625	12.4494	12.4753	15.1601	14.6322
							2016	15.0484	19.0848	18.5751	0.676232	0.114304	0.45729				2016	18.5751	9.59054	8.88219	17.1176	16.5701	15.8312
						F2	1990	5.87197	19.5563	10.6897	5.28132	0.892706	27.8923
							2000	8.9616	12.5288	11.3093	0.900008	0.152129	0.810015
							2010	7.20211	17.6308	15.1625	2.19251	0.370602	4.8071
							2016	8.24332	12.9009	9.59054	1.56994	0.265368	2.4647
						F3	1990	10.9136	18.2091	14.4834	1.67003	0.290715	2.78899
							2000	11.6782	15.2253	14.3477	0.769069	0.133878	0.591467
							2010	9.05338	18.8594	12.4494	2.44385	0.42542	5.97241
							2016	8.13446	10.5785	8.88219	0.677835	0.117996	0.45946
						F4	1990	14.7909	18.1485	16.4523	0.677417	0.117923	0.458894
							2000	12.314	15.1068	14.0055	0.712268	0.12399	0.507325
							2010	9.14866	15.4707	12.4753	1.32234	0.23019	1.74859
							2016	14.3512	18.0375	17.1176	0.750954	0.130724	0.563931
						F5	1990	11.2264	17.829	15.6421	1.47819	0.257321	2.18506
							2000	11.1263	14.7112	13.8733	0.743901	0.129496	0.553388
							2010	10.5831	17.873	15.1601	1.86818	0.325209	3.4901
							2016	10.6591	17.2442	16.5701	1.0861	0.189065	1.1796
						F6	1990	8.16758	19.4295	12.5282	4.6732	0.813499	21.8388
							2000	10.5851	13.2831	12.0773	0.599388	0.10434	0.359266
							2010	11.8872	16.1558	14.6322	1.14308	0.198985	1.30664
							2016	8.11637	18.252	15.8312	2.89562	0.504062	8.3846
