# Supplementary material for: Employment of GIS techniques to assess the long-term impact of tillage on the soil organic carbon of agricultural fields under hyper-arid conditions
Source: PLoS One. 2019 Feb 19;14(2):e0212521. doi: 10.1371/journal.pone.0212521 (PMC6380592; doi:10.1371/journal.pone.0212521)
Supplement: S2 File — (XLSX) [file pone.0212521.s002.xlsx]

## Sheet: Baresoil_SOC
SOCLab	NDVI	BSI	Filter			SOCLab	NDVI	BSI	Filter												SOCLab	NDVI	BSI	Filter	Model_1	Model-2
0.62	0.119693	126.21	0			0.62	0.119693	126.21	0												0.62	0.126199	121.33	1	5.14346	4.806
0.71	0.123173	122.45	0			0.71	0.123173	122.45	0												1.42	0.122445	121.644	1	4.92752	4.56413
0.74	0.126599	126.23	0			0.74	0.126599	126.23	0												1.64	0.117231	121.412	1	5.08667	4.61442
0.92	0.127853	121.312	0			0.92	0.127853	121.312	0												1.64	0.122289	121.306	1	5.16007	4.75727
0.96	0.121402	126.222	0			0.96	0.121402	126.222	0												2.19	0.1164	124.211	1	3.16393	2.98342
0.98	0.1221	125.461	0			0.98	0.1221	125.461	0												4.22	0.136014	122.637	1	4.24518	4.20763
1.15	0.1421	121.332	0			1.15	0.1421	121.332	0												4.92	0.2063	121.043	1	5.34039	6.25611
1.18	0.127293	124.195	0			1.18	0.127293	124.195	0												5.81	0.12772	123.614	1	3.57399	3.50994
1.38	0.132596	121.492	0			1.38	0.132596	121.492	0												5.83	0.1594	121.089	1	5.30909	5.47774
1.59	0.0927	121.442	0			1.59	0.0927	121.442	0												6.17	0.155688	123.674	1	3.53264	3.9236
1.65	0.119437	126.308	0			1.65	0.119437	126.308	0												6.24	0.156525	121.869	1	4.77294	4.98055
1.87	0.118934	121.266	0			1.87	0.118934	121.266	0												6.24	0.1862	123.873	1	3.39622	4.2981
2.87	0.117812	121.535	0			2.87	0.117812	121.535	0												6.49	0.155331	123.012	1	3.98796	4.30097
3.02	0.1355	121.6	0			3.02	0.1355	121.6	0												7.12	0.180475	122.71	1	4.19555	4.8788
3.05	0.1899	121.285	0			3.05	0.1899	121.285	0												7.12	0.1785	124.373	1	3.05259	3.88552
3.14	0.116313	121.068	0			3.14	0.116313	121.068	0												7.22	0.1645	123.937	1	3.35256	3.9134
3.38	0.125392	121.041	0			3.38	0.125392	121.041	0												7.55	0.177836	122.904	1	4.06213	4.72424
3.48	0.2014	121.45	0			3.48	0.2014	121.45	0												7.82	0.167012	122.844	1	4.10292	4.58499
3.49	0.2198	121.332	0			3.49	0.2198	121.332	0												8.21	0.160485	119.169	1	6.62767	6.6045
3.65	0.119645	121.824	0			3.65	0.119645	121.824	0												9.50235	0.146051	113.162	1	10.7544	9.84506
3.75	0.1196	121.363	0			3.75	0.1196	121.363	0												10.366	0.250305	116.142	1	8.70753	9.79464
4.19	0.190337	124.1	0			4.19	0.190337	124.1	0												12.1418	0.1846	111.702	1	11.7575	11.3071
4.46673	0.113674	121.608	0			4.46673	0.113674	121.608	0												12.3184	0.1966	113.76	1	10.3439	10.3102
4.59	0.1652	121.297	0			4.59	0.1652	121.297	0												12.59	0.2455	110.502	1	12.5821	12.9775
4.92437	0.1445	121.27	0			4.92437	0.1445	121.27	0												12.7273	0.2891	113.252	1	10.693	12.0872
4.99	0.112983	121.427	0			4.99	0.112983	121.427	0												13.35	0.2466	107.704	1	14.5045	14.6125
5.11	0.2166	122.87	0			5.11	0.2166	122.87	0												13.45	0.218781	116.823	1	8.23943	8.89532
5.11	0.1674	123.96	0			5.11	0.1674	123.96	0												13.65	0.360761	105.656	1	15.9114	17.6267
5.4	0.132296	121.32	0			5.4	0.132296	121.32	0												14.22	0.1854	106.613	1	15.2537	14.2614
6.31	0.165857	122.785	0			6.31	0.165857	122.785	0
6.4	0.117057	119.18	0			6.4	0.117057	119.18	0
6.49	0.2011	124.128	0			6.49	0.2011	124.128	0
6.74	0.173566	123.125	0			6.74	0.173566	123.125	0
7.11	0.118724	123.389	0			7.11	0.118724	123.389	0
7.24	0.151658	122.625	0			7.24	0.151658	122.625	0
8.3	0.173529	115.32	0			8.3	0.173529	115.32	0
8.57	0.153645	118.592	0			8.57	0.153645	118.592	0
8.65	0.11553	118.21	0			8.65	0.11553	118.21	0
8.89	0.1451	112.147	0			8.89	0.1451	112.147	0
8.91102	0.158271	118.622	0			8.91102	0.158271	118.622	0
8.97	0.154601	115.623	0			8.97	0.154601	115.623	0
9.02	0.157797	119.215	0			9.02	0.157797	119.215	0
9.03	0.117469	113.998	0			9.03	0.117469	113.998	0
9.17	0.152829	116.576	0			9.17	0.152829	116.576	0
9.66	0.144591	119.313	0			9.66	0.144591	119.313	0
9.72	0.143267	117.262	0			9.72	0.143267	117.262	0
10.28	0.1659	112.339	0			10.28	0.1659	112.339	0
10.61	0.1522	114.548	0			10.61	0.1522	114.548	0
10.78	0.242712	115.676	0			10.78	0.242712	115.676	0
10.84	0.1843	113.309	0			10.84	0.1843	113.309	0
11.6	0.264388	114.275	0			11.6	0.264388	114.275	0
12.0192	0.1824	110.643	0			12.0192	0.1824	110.643	0
12.28	0.357276	107.172	0			12.28	0.357276	107.172	0
12.37	0.236833	115.184	0			12.37	0.236833	115.184	0
12.44	0.2016	116.254	0			12.44	0.2016	116.254	0
12.46	0.363247	107.128	0			12.46	0.363247	107.128	0
12.5358	0.2185	110.114	0			12.5358	0.2185	110.114	0
12.75	0.1935	111.01	0			12.75	0.1935	111.01	0
12.7555	0.1946	107.387	0			12.7555	0.1946	107.387	0
12.86	0.267426	117.883	0			12.86	0.267426	117.883	0
13.65	0.2966	106.185	0			13.65	0.2966	106.185	0
13.77	0.1922	113.048	0			13.77	0.1922	113.048	0
13.79	0.261706	113.937	0			13.79	0.261706	113.937	0
13.93	0.2154	110.223	0			13.93	0.2154	110.223	0
14.03	0.1442	105.964	0			14.03	0.1442	105.964	0
14.0533	0.310943	117.328	0			14.0533	0.310943	117.328	0
14.23	0.2097	116.058	0			14.23	0.2097	116.058	0
14.29	0.362297	106.03	0			14.29	0.362297	106.03	0
14.98	0.2016	107.254	0			14.98	0.2016	107.254	0
0.62	0.126199	121.33	1			14.98	0.363247
1.42	0.122445	121.644	1
1.64	0.117231	121.412	1
1.64	0.122289	121.306	1
2.19	0.1164	124.211	1			SUMMARY OUTPUT		Model - 1 (SOC Prediction)													SUMMARY OUTPUT		Model - 2 (SOC Prediction)																		SUMMARY OUTPUT			Model - 1 (Validation)
4.22	0.136014	122.637	1
4.92	0.2063	121.043	1			Regression Statistics															Regression Statistics																				Regression Statistics
5.81	0.12772	123.614	1			Multiple R	0.852655														Multiple R	0.870201																			Multiple R	0.796922
5.83	0.1594	121.089	1			R Square	0.727021														R Square	0.757249																			R Square	0.635084
6.17	0.155688	123.674	1			Adjusted R Square	0.722947														Adjusted R Square	0.749893																			Adjusted R Square	0.621569
6.24	0.156525	121.869	1			Standard Error	2.3926														Standard Error	2.27327																			Standard Error	2.46167
6.24	0.1862	123.873	1			Observations	69														Observations	69																			Observations	29
6.49	0.155331	123.012	1
7.12	0.180475	122.71	1			ANOVA															ANOVA																				ANOVA
7.12	0.1785	124.373	1				df	SS	MS	F	Significance F											df	SS	MS	F	Significance F																df	SS	MS	F	Significance F
7.22	0.1645	123.937	1			Regression	1	1021.49	1021.49	178.44	1.46048e-20										Regression	2	1063.96	531.978	102.942	5.13238e-21															Regression	1	284.749	284.749	46.9897	2.3024e-07
7.55	0.177836	122.904	1			Residual	67	383.543	5.72452												Residual	66	341.072	5.16776																	Residual	27	163.615	6.05982
7.82	0.167012	122.844	1			Total	68	1405.03													Total	68	1405.03																		Total	28	448.364
8.21	0.160485	119.169	1
9.50235	0.146051	113.162	1				Coefficients	Standard Error	t Stat	P-value	Lower 95%	Upper 95%	Lower 95.0%	Upper 95.0%								Coefficients	Standard Error	t Stat	P-value	Lower 95%	Upper 95%	Lower 95.0%	Upper 95.0%													Coefficients	Standard Error	t Stat	P-value	Lower 95%	Upper 95%	Lower 95.0%	Upper 95.0%
10.366	0.250305	116.142	1			Intercept	88.4967	6.07318	14.5717	1.8757e-22	76.3746	100.619	76.3746	100.619							Intercept	72.9108	7.92806	9.19654	1.94937e-13	57.0819	88.7397	57.0819	88.7397												Intercept	0.997605	0.982342	1.01554	0.318864	-1.01799	3.0132	-1.01799	3.0132
12.1418	0.1846	111.702	1			BSI	-0.686626	0.0514013	-13.3582	1.46048e-20	-0.789224	-0.584029	-0.789224	-0.584029							NDVI	16.0351	5.59341	2.86678	0.00555979	4.86746	27.2027	4.86746	27.2027												SOCLab	0.775859	0.113183	6.8549	2.3024e-07	0.543627	1.00809	0.543627	1.00809
12.3184	0.1966	113.76	1																		BSI	-0.578245	0.0617609	-9.36264	9.91396e-14	-0.701555	-0.454936	-0.701555	-0.454936
12.59	0.2455	110.502	1
12.7273	0.2891	113.252	1
13.35	0.2466	107.704	1			RESIDUAL OUTPUT					PROBABILITY OUTPUT																														RESIDUAL OUTPUT					PROBABILITY OUTPUT
13.45	0.218781	116.823	1																		RESIDUAL OUTPUT					PROBABILITY OUTPUT
13.65	0.360761	105.656	1			Observation	Predicted SOCLab	Residuals	Standard Residuals		Percentile	SOCLab																													Observation	Predicted Model_1	Residuals	Standard Residuals		Percentile	Model_1
14.22	0.1854	106.613	1			1	1.83757	-1.21757	-0.512674		0.724638	0.62									Observation	Predicted SOCLab	Residuals	Standard Residuals		Percentile	SOCLab														1	1.47864	3.66482	1.51607		1.72414	3.05259
						2	4.41928	-3.70928	-1.56184		2.17391	0.71									1	1.84974	-1.22974	-0.549089		0.724638	0.62														2	2.09933	2.82819	1.16997		5.17241	3.16393
						3	1.82358	-1.08358	-0.456256		3.62319	0.74									2	4.07974	-3.36974	-1.50462		2.17391	0.71														3	2.27001	2.81665	1.1652		8.62069	3.35256
		0 = Modelled				4	5.20054	-4.28054	-1.80238		5.07246	0.92									3	1.9487	-1.2087	-0.539695		3.62319	0.74														4	2.27001	2.89005	1.19556		12.069	3.39622
		1 = Validation				5	1.82919	-0.869185	-0.365982		6.52174	0.96									4	4.81273	-3.89273	-1.73814		5.07246	0.92														5	2.69674	0.467189	0.193268		15.5172	3.53264
						6	2.35186	-1.37186	-0.57764		7.97101	0.98									5	1.87009	-0.91009	-0.406364		6.52174	0.96														6	4.27173	-0.0265541	-0.010985		18.9655	3.57399
						7	5.1866	-4.0366	-1.69966		9.42029	1.15									6	2.32145	-1.34145	-0.598971		7.97101	0.98														7	4.81483	0.525554	0.217412		22.4138	3.98796
						8	3.22135	-2.04135	-0.859538		10.8696	1.18									7	5.02944	-3.87944	-1.73221		9.42029	1.15														8	5.50535	-1.93136	-0.79897		25.8621	4.06213
						9	5.07679	-3.69679	-1.55658		12.3188	1.38									8	3.13696	-1.95696	-0.873803		10.8696	1.18														9	5.52087	-0.211771	-0.0876058		29.3103	4.10292
						10	5.11112	-3.52112	-1.48262		13.7681	1.59									9	4.78458	-3.40458	-1.52018		12.3188	1.38														10	5.78466	-2.25202	-0.931623		32.7586	4.19555
						11	1.77053	-0.120526	-0.0507492		15.2174	1.65									10	4.17374	-2.58374	-1.15367		13.7681	1.59														11	5.83897	-1.06603	-0.440996		36.2069	4.24518
						12	5.23214	-3.36214	-1.41567		16.6667	1.87									11	1.78918	-0.139178	-0.0621446		15.2174	1.65														12	5.83897	-2.44274	-1.01052		39.6552	4.77294
						13	5.0478	-2.1778	-0.916993		18.1159	2.87									12	4.69633	-2.82633	-1.26198		16.6667	1.87														13	6.03293	-2.04498	-0.845971		43.1034	4.92752
						14	5.00261	-1.98261	-0.834806		19.5652	3.02									13	4.5231	-1.6531	-0.738125		18.1159	2.87														14	6.52172	-2.32618	-0.9623		46.5517	5.08667
						15	5.21902	-2.16902	-0.913293		21.0145	3.05									14	4.76866	-1.74866	-0.780796		19.5652	3.02														15	6.52172	-3.46913	-1.43512		50	5.14346
						16	5.36838	-2.22838	-0.938288		22.4638	3.14									15	5.82322	-2.77322	-1.23827		21.0145	3.05														16	6.59931	-3.24675	-1.34312		53.4483	5.16007
						17	5.38653	-2.00653	-0.844876		23.913	3.38									16	4.76903	-1.62903	-0.727379		22.4638	3.14														17	6.85534	-2.79321	-1.1555		56.8966	5.30909
						18	5.10615	-1.62615	-0.684711		25.3623	3.48									17	4.92991	-1.54991	-0.692048		23.913	3.38														18	7.06483	-2.96191	-1.22529		60.3448	5.34039
						19	5.18691	-1.69691	-0.714509		26.8116	3.49									18	5.91257	-2.43257	-1.08617		25.3623	3.48														19	7.36741	-0.739741	-0.306018		63.7931	6.62767
						20	4.84942	-1.19942	-0.505032		28.2609	3.65									19	6.27563	-2.78563	-1.24381		26.8116	3.49														20	8.3701	2.38433	0.986357		67.2414	8.23943
						21	5.16591	-1.41591	-0.596186		29.7101	3.75									20	4.38542	-0.735416	-0.328371		28.2609	3.65														21	9.04016	-0.332632	-0.137604		70.6897	8.70753
						22	3.28623	0.903768	0.380543		31.1594	4.19									21	4.65122	-0.901224	-0.402406		29.7101	3.75														22	10.4179	1.33954	0.554144		74.1379	10.3439
						23	4.99773	-0.530992	-0.223581		32.6087	4.46673									22	4.20252	-0.0125175	-0.0055892		31.1594	4.19														23	10.5549	-0.211008	-0.0872903		77.5862	10.693
						24	5.2109	-0.620903	-0.26144		34.058	4.59									23	4.41456	0.0521691	0.0232941		32.6087	4.46673														24	10.7657	1.81647	0.751441		81.0345	10.7544
						25	5.22917	-0.304801	-0.128341		35.5072	4.92437									24	5.42032	-0.830318	-0.370745		34.058	4.59														25	10.8722	-0.179163	-0.0741164		84.4828	11.7575
						26	5.12166	-0.131664	-0.0554388		36.9565	4.99									25	5.10378	-0.179406	-0.0801068		35.5072	4.92437														26	11.3553	3.14918	1.30276		87.931	12.5821
						27	4.13077	0.979228	0.412317		38.4058	5.11									26	4.50786	0.482139	0.21528		36.9565	4.99														27	11.4329	-3.19348	-1.32109		91.3793	14.5045
						28	3.38246	1.72754	0.727406		39.8551	5.11									27	5.33488	-0.224883	-0.100413		38.4058	5.11														28	11.5881	4.3233	1.78847		94.8276	15.2537
						29	5.19497	0.205026	0.086329		41.3043	5.4									28	3.91576	1.19424	0.53324		39.8551	5.11														29	12.0303	3.22339	1.33346		98.2759	15.9114
						30	4.1893	2.1207	0.892948		42.7536	6.31									29	4.87929	0.520708	0.232501		41.3043	5.4
						31	6.66439	-0.264392	-0.111326		44.2029	6.4									30	4.57051	1.73949	0.776698		42.7536	6.31
						32	3.26711	3.22289	1.35704		45.6522	6.49									31	5.8724	0.527599	0.235578		44.2029	6.4
						33	3.95581	2.78419	1.17232		47.1014	6.74									32	4.359	2.131	0.951513		45.6522	6.49
						34	3.77429	3.33571	1.40455		48.5507	7.11									33	4.49749	2.24251	1.00131		47.1014	6.74
						35	4.29922	2.94078	1.23825		50	7.24									34	3.46523	3.64477	1.62743		48.5507	7.11
						36	9.3146	-1.0146	-0.427212		51.4493	8.3									35	4.43539	2.80461	1.25229		50	7.24
						37	7.06807	1.50193	0.632407		52.8986	8.57									36	9.00982	-0.709819	-0.316941		51.4493	8.3
						38	7.33058	1.31942	0.55556		54.3478	8.65									37	6.79905	1.77095	0.790746		52.8986	8.57
						39	11.4935	-2.60352	-1.09624		55.7971	8.89									38	6.40895	2.24105	1.00065		54.3478	8.65
						40	7.048	1.86302	0.784451		57.2464	8.91102									39	10.3889	-1.49894	-0.669293		55.7971	8.89
						41	9.10659	-0.136588	-0.0575123		58.6957	8.97									40	6.85632	2.0547	0.917444		57.2464	8.91102
						42	6.64086	2.37914	1.00177		60.1449	9.02									41	8.53113	0.43887	0.19596		58.6957	8.97
						43	10.223	-1.19297	-0.502314		61.5942	9.03									42	6.50585	2.51415	1.12259		60.1449	9.02
						44	8.45231	0.717694	0.302195		63.0435	9.17									43	8.87589	0.154115	0.0688137		61.5942	9.03
						45	6.5731	3.0869	1.29978		64.4928	9.66									44	7.95171	1.21829	0.543981		63.0435	9.17
						46	7.98172	1.73828	0.731926		65.942	9.72									45	6.23703	3.42297	1.52839		64.4928	9.66
						47	11.3619	-1.08186	-0.455532		67.3913	10.28									46	7.40208	2.31792	1.03498		65.942	9.72
						48	9.84513	0.764865	0.322057		68.8406	10.61									47	10.6116	-0.331597	-0.148061		67.3913	10.28
						49	9.07068	1.70932	0.719734		70.2899	10.78									48	9.1146	1.4954	0.667711		68.8406	10.61
						50	10.696	0.143998	0.0606324		71.7391	10.84									49	9.91375	0.866251	0.38679		70.2899	10.78
						51	10.0324	1.56765	0.660079		73.1884	11.6									50	10.3459	0.494114	0.220627		71.7391	10.84
						52	12.5263	-0.507123	-0.213531		74.6377	12.0192									51	11.0712	0.528795	0.236112		73.1884	11.6
						53	14.9098	-2.62977	-1.1073		76.087	12.28									52	11.8568	0.162365	0.0724976		74.6377	12.0192
						54	9.40799	2.96201	1.24719		77.5362	12.37									53	16.6682	-4.38821	-1.95938		76.087	12.28
						55	8.67389	3.76611	1.58577		78.9855	12.44									54	10.1036	2.26645	1.01199		77.5362	12.37
						56	14.9395	-2.47951	-1.04403		80.4348	12.46									55	8.92036	3.51964	1.57155		78.9855	12.44
						57	12.8894	-0.353602	-0.148889		81.8841	12.5358									56	16.789	-4.329	-1.93294		80.4348	12.46
						58	12.2745	0.475492	0.200212		83.3333	12.75									57	12.7415	-0.205669	-0.0918331		81.8841	12.5358
						59	14.7621	-2.00668	-0.84494		84.7826	12.7555									58	11.8228	0.927245	0.414024		83.3333	12.75
						60	7.55545	5.30455	2.23355		86.2319	12.86									59	13.9354	-1.1799	-0.526839		84.7826	12.7555
						61	15.5872	-1.93722	-0.815691		87.6812	13.65									60	9.03398	3.82602	1.70835		86.2319	12.86
						62	10.8752	2.89478	1.21889		89.1304	13.77									61	16.2658	-2.61578	-1.16797		87.6812	13.65
						63	10.2647	3.52532	1.48438		90.5797	13.79									62	10.6235	3.14651	1.40495		89.1304	13.77
						64	12.8149	1.11509	0.469522		92.029	13.93									63	11.2239	2.56614	1.14581		90.5797	13.79
						65	15.7388	-1.70881	-0.719517		93.4783	14.03									64	12.629	1.30097	0.580898		92.029	13.93
						66	7.93595	6.11736	2.5758		94.9275	14.0533									65	13.9497	0.0802981	0.0358539		93.4783	14.03
						67	8.80787	5.42213	2.28306		96.3768	14.23									66	10.0522	4.00109	1.78653		94.9275	14.0533
						68	15.6937	-1.40367	-0.591033		97.8261	14.29									67	9.16308	5.06692	2.26243		96.3768	14.23
						69	14.853	0.127043	0.0534933		99.2754	14.98									68	17.4089	-3.11889	-1.39261		97.8261	14.29
																					69	14.1241	0.85591	0.382173		99.2754	14.98

## Sheet: Vegetation
SOCLab	NDVI	BSI	Filter		SOCLab	NDVI	BSI	Filter									SOCLab	NDVI	BSI	Filter	Model - 3
0.68	0.381354	96.4478	0		0.68	0.381354	96.4478	0									6.26	0.451143	85.5069	1	8.22511
0.92	0.392691	96.1743	0		0.92	0.392691	96.1743	0									6.28	0.441207	86.3924	1	6.99169
1.26	0.380077	93.6423	0		0.98	0.384325	93.6325	0									7.63	0.448866	84.2516	1	7.94242
0.98	0.384325	93.6325	0		1.26	0.380077	93.6423	0									8.68	0.480729	83.5687	1	11.8982
2.24	0.423172	89.9987	0		2.13	0.412854	84.9846	0									9.17	0.466006	84.1418	1	10.0703
7.63	0.448866	84.2516	1		2.24	0.423172	89.9987	0									14.32	0.500283	70.1876	1	14.3256
6.49	0.439345	91.9901	0		4.62	0.440265	80.2793	0									14.81	0.509434	82.5121	1	15.4617
4.82	0.437017	90.3299	0		4.7	0.425682	84.7238	0									15.07	0.522715	80.209	1	17.1104
9.19	0.444069	87.7916	0		4.82	0.437017	90.3299	0									15.36	0.5281	77.2703	1	17.7789
7.62	0.45057	87.6037	0		5.1	0.433506	81.898	0									15.82	0.531948	80.6845	1	18.2567
6.42	0.46322	86.0245	0		6.42	0.46322	86.0245	0									16.75	0.556761	73.0343	1	21.337
2.13	0.412854	84.9846	0		6.49	0.439345	91.9901	0									16.96	0.55711	72.7571	1	21.3805
9.19	0.478426	84.5215	0		7.62	0.45057	87.6037	0									17.13	0.514395	73.0745	1	16.0776
9.12	0.480596	84.8184	0		9.12	0.480596	84.8184	0									17.18	0.545035	72.2159	1	19.8814
8.68	0.480729	83.5687	1		9.19	0.444069	87.7916	0									17.49	0.541243	74.5737	1	19.4106
6.28	0.441207	86.3924	1		9.19	0.478426	84.5215	0									17.6602	0.558654	72.6174	1	21.5721
4.7	0.425682	84.7238	0		9.22	0.489682	85.1266	0									17.72	0.554277	74.0351	1	21.0288
9.22	0.489682	85.1266	0		9.23	0.466581	76.9844	0									17.91	0.5011	71.2189	1	14.4271
6.26	0.451143	85.5069	1		9.91	0.449092	74.2276	0									18.26	0.553629	73.6938	1	20.9483
11.96	0.49239	85.4968	0		11.96	0.49239	85.4968	0									18.28	0.551363	73.4699	1	20.667
5.1	0.433506	81.898	0		12.16	0.480291	79.668	0									19.0839	0.561736	72.6204	1	21.9547
9.17	0.466006	84.1418	1		13.32	0.487434	69.9718	0									19.75	0.546373	74.4204	1	20.0475
20.22	0.505895	78.6852	0		13.61	0.523233	75.9159	0									21.13	0.537849	76.5277	1	18.9892
14.86	0.506539	83.6545	0		14.69	0.524154	81.0192	0									21.18	0.531295	77.5557	1	18.1757
22.19	0.536889	82.6854	0		14.86	0.506539	83.6545	0									22.34	0.520685	78.9474	1	16.8585
14.81	0.509434	82.5121	1		15.16	0.544089	79.1252	0									22.69	0.534825	78.104	1	18.6139
15.22	0.51011	83.0625	0		15.22	0.51011	83.0625	0									23.49	0.554037	74.6963	1	20.9989
21.96	0.5342	79.1951	0		15.93	0.538074	80.0212	0									24.11	0.560592	77.6393	1	21.8128
16.37	0.514209	81.562	0		16.37	0.514209	81.562	0									24.18	0.5121	77.9819	1	15.7927
24.252	0.568135	79.309	1		16.4	0.528405	81.0352	0									24.225	0.530029	77.1738	1	18.0184
24.15	0.5412	77.7665	0		16.59	0.553428	73.0905	0									24.252	0.568135	79.309	1	22.7491
17.03	0.519655	76.4211	0		16.62	0.546861	73.5128	0
20.45	0.520099	77.5694	0		16.9559	0.554769	73.3036	0
20.04	0.520203	78.6346	0		17.03	0.519655	76.4211	0
24.11	0.560592	77.6393	1		17.06	0.532636	76.4159	0
22.34	0.520685	78.9474	1		17.21	0.519957	70.0531	0									SUMMARY OUTPUT		MODEL-3 VALIDATION
15.07	0.522715	80.209	1		17.23	0.5419	73.0897	0
14.69	0.524154	81.0192	0		17.29	0.540348	71.32	0									Regression Statistics
19.94	0.52735	76.6983	0		17.3	0.502434	72.3085	0									Multiple R	0.780228
24.18	0.5121	77.9819	1		17.4203	0.545535	74.214	0									R Square	0.608756
16.4	0.528405	81.0352	0		17.6516	0.553079	73.2688	0									Adjusted R Square	0.595265
24.225	0.530029	77.1738	1		17.9	0.539051	75.5873	0									Standard Error	3.34212
19.64	0.530192	77.0744	0		18.09	0.525004	72.1299	0									Observations	31
24.01	0.530842	76.9113	0		18.15	0.5112	70.7273	0
21.18	0.531295	77.5557	1		18.18	0.558883	73.4383	0									ANOVA
15.82	0.531948	80.6845	1		18.26	0.52283	73.1707	0										df	SS	MS	F	Significance F
19.96	0.532044	76.7934	0		18.3349	0.5112	72.0293	0									Regression	1	504.008	504.008	45.1226	2.27329e-07
17.06	0.532636	76.4159	0		18.384	0.549161	72.9985	0									Residual	29	323.922	11.1697
22.69	0.534825	78.104	1		18.97	0.555122	73.4949	0									Total	30	827.93
9.23	0.466581	76.9844	0		19.2	0.564103	72.3765	0
21.64	0.537493	76.0427	0		19.34	0.557433	73.3867	0										Coefficients	Standard Error	t Stat	P-value	Lower 95%	Upper 95%	Lower 95.0%	Upper 95.0%
21.13	0.537849	76.5277	1		19.46	0.547797	74.6319	0									Intercept	-43.3379	9.0416	-4.79317	4.50644e-05	-61.8301	-24.8458	-61.8301	-24.8458
15.93	0.538074	80.0212	0		19.64	0.530192	77.0744	0									NDVI	115.455	17.1876	6.71734	2.27329e-07	80.3025	150.608	80.3025	150.608
17.9	0.539051	75.5873	0		19.94	0.52735	76.6983	0
23.91	0.539083	76.3284	0		19.96	0.532044	76.7934	0
4.62	0.440265	80.2793	0		20.04	0.520203	78.6346	0
12.16	0.480291	79.668	0		20.22	0.505895	78.6852	0									RESIDUAL OUTPUT					PROBABILITY OUTPUT
17.49	0.541243	74.5737	1		20.45	0.520099	77.5694	0
15.16	0.544089	79.1252	0		21.31	0.554439	74.3032	0									Observation	Predicted SOCLab	Residuals	Standard Residuals		Percentile	SOCLab
21.72	0.544134	75.9383	0		21.46	0.547891	75.1047	0									1	8.74883	-2.48883	-0.757418		1.6129	6.26
22.48	0.545209	75.4457	0		21.48	0.559084	73.7997	0									2	7.60175	-1.32175	-0.402244		4.83871	6.28
17.4203	0.545535	74.214	0		21.6	0.5467	75.4316	0									3	8.48593	-0.855931	-0.260483		8.06452	7.63
23.43	0.545866	75.4979	0		21.64	0.537493	76.0427	0									4	12.1648	-3.48477	-1.06051		11.2903	8.68
19.75	0.546373	74.4204	1		21.72	0.544134	75.9383	0									5	10.4649	-1.29489	-0.394068		14.5161	9.17
21.6	0.5467	75.4316	0		21.73	0.552196	74.5401	0									6	14.4223	-0.10233	-0.0311417		17.7419	14.32
16.62	0.546861	73.5128	0		21.96	0.5342	79.1951	0									7	15.4789	-0.668857	-0.203551		20.9677	14.81
19.46	0.547797	74.6319	0		22.19	0.536889	82.6854	0									8	17.0122	-1.94218	-0.591057		24.1935	15.07
21.46	0.547891	75.1047	0		22.48	0.545209	75.4457	0									9	17.6339	-2.2739	-0.692009		27.4194	15.36
23.74	0.548714	75.2086	0		23.43	0.545866	75.4979	0									10	18.0782	-2.25821	-0.687235		30.6452	15.82
9.91	0.449092	74.2276	0		23.61	0.565326	73.4064	0									11	20.943	-4.19295	-1.27603		33.871	16.75
18.28	0.551363	73.4699	1		23.74	0.548714	75.2086	0									12	20.9833	-4.02334	-1.22441		37.0968	16.96
21.73	0.552196	74.5401	0		23.91	0.539083	76.3284	0									13	16.0516	1.07835	0.328171		40.3226	17.13
17.6516	0.553079	73.2688	0		24.01	0.530842	76.9113	0									14	19.5892	-2.40918	-0.733177		43.5484	17.18
16.59	0.553428	73.0905	0		24.15	0.5412	77.7665	0									15	19.1513	-1.66132	-0.505584		46.7742	17.49
18.26	0.553629	73.6938	1														16	21.1616	-3.5014	-1.06557		50	17.6602
23.49	0.554037	74.6963	1														17	20.6563	-2.93627	-0.893587		53.2258	17.72
17.72	0.554277	74.0351	1														18	14.5167	3.39334	1.03268		56.4516	17.91
17.13	0.514395	73.0745	1														19	20.5815	-2.32146	-0.706481		59.6774	18.26
21.31	0.554439	74.3032	0														20	20.3198	-2.03983	-0.620774		62.9032	18.28
16.9559	0.554769	73.3036	0		SUMMARY OUTPUT		MODEL-3 (SOC Prediction)										21	21.5174	-2.43355	-0.740594		66.129	19.0839
18.97	0.555122	73.4949	0														22	19.7437	0.00628686	0.00191326		69.3548	19.75
16.75	0.556761	73.0343	1		Regression Statistics												23	18.7595	2.37053	0.721415		72.5806	21.13
16.96	0.55711	72.7571	1		Multiple R	0.923937											24	18.0029	3.17712	0.966882		75.8065	21.18
17.23	0.5419	73.0897	0		R Square	0.85366											25	16.7779	5.56212	1.6927		79.0323	22.34
19.34	0.557433	73.3867	0		Adjusted R Square	0.851628											26	18.4104	4.27957	1.30239		82.2581	22.69
15.36	0.5281	77.2703	1		Standard Error	2.55644											27	20.6285	2.86149	0.870827		85.4839	23.49
17.6602	0.558654	72.6174	1		Observations	74											28	21.3854	2.72463	0.829177		88.7097	24.11
18.18	0.558883	73.4383	0														29	15.7867	8.39334	2.55432		91.9355	24.18
21.48	0.559084	73.7997	0		ANOVA												30	17.8567	6.36835	1.93806		95.1613	24.225
18.384	0.549161	72.9985	0			df	SS	MS	F	Significance F							31	22.2562	1.99584	0.607387		98.3871	24.252
19.0839	0.561736	72.6204	1		Regression	1	2744.9	2744.9	420.006	9.0818e-32
17.3	0.502434	72.3085	0		Residual	72	470.549	6.5354
18.26	0.52283	73.1707	0		Total	73	3215.45
19.2	0.564103	72.3765	0
18.09	0.525004	72.1299	0			Coefficients	Standard Error	t Stat	P-value	Lower 95%	Upper 95%	Lower 95.0%	Upper 95.0%
17.18	0.545035	72.2159	1		Intercept	-47.7819	3.09541	-15.4364	1.54186e-24	-53.9525	-41.6114	-53.9525	-41.6114
23.61	0.565326	73.4064	0		NDVI	124.145	6.05762	20.494	9.0818e-32	112.069	136.221	112.069	136.221
18.3349	0.5112	72.0293	0
13.61	0.523233	75.9159	0
17.91	0.5011	71.2189	1
18.15	0.5112	70.7273	0		RESIDUAL OUTPUT					PROBABILITY OUTPUT
17.29	0.540348	71.32	0
17.21	0.519957	70.0531	0		Observation	Predicted SOCLab	Residuals	Standard Residuals		Percentile	SOCLab
14.32	0.500283	70.1876	1		1	-0.438708	1.11871	0.440632		0.675676	0.68
13.32	0.487434	69.9718	0		2	0.968631	-0.0486307	-0.0191544		2.02703	0.92
					3	-0.0698706	1.04987	0.413518		3.37838	0.98
					4	-0.597228	1.85723	0.731517		4.72973	1.26
					5	3.47183	-1.34183	-0.528513		6.08108	2.13
		0 = Modelled			6	4.7528	-2.5128	-0.989731		7.43243	2.24
		1 = Validation			7	6.87472	-2.25472	-0.88808		8.78378	4.62
					8	5.06433	-0.364332	-0.143501		10.1351	4.7
					9	6.47154	-1.65154	-0.650503		11.4865	4.82
					10	6.03573	-0.935732	-0.368562		12.8378	5.1
					11	9.72451	-3.30451	-1.30156		14.1892	6.42
					12	6.76051	-0.270513	-0.106548		15.5405	6.49
					13	8.15412	-0.534124	-0.210378		16.8919	7.62
					14	11.8816	-2.76165	-1.08775		18.2432	9.12
					15	7.34702	1.84298	0.725904		19.5946	9.19
					16	11.6123	-2.42228	-0.954079		20.9459	9.19
					17	13.0096	-3.78961	-1.49264		22.2973	9.22
					18	10.1418	-0.911757	-0.359119		23.6486	9.23
					19	7.97062	1.93938	0.763875		25	9.91
					20	13.3458	-1.3858	-0.545833		26.3514	11.96
					21	11.8437	0.316251	0.124564		27.7027	12.16
					22	12.7305	0.589482	0.232183		29.0541	13.32
					23	17.1748	-3.56481	-1.40409		30.4054	13.61
					24	17.2891	-2.59913	-1.02373		31.7568	14.69
					25	15.1024	-0.242371	-0.0954642		33.1081	14.86
					26	19.764	-4.60404	-1.81342		34.4595	15.16
					27	15.5456	-0.325647	-0.128264		35.8108	15.22
					28	19.0173	-3.08727	-1.216		37.1622	15.93
					29	16.0545	0.315464	0.124254		38.5135	16.37
					30	17.8169	-1.41687	-0.55807		39.8649	16.4
					31	20.9234	-4.33345	-1.70684		41.2162	16.59
					32	20.1082	-3.48818	-1.37391		42.5676	16.62
					33	21.0899	-4.13395	-1.62826		43.9189	16.9559
					34	16.7307	0.299315	0.117893		45.2703	17.03
					35	18.3422	-1.28218	-0.505021		46.6216	17.06
					36	16.7681	0.441904	0.174055		47.973	17.21
					37	19.4922	-2.26225	-0.891044		49.3243	17.23
					38	19.2995	-2.00953	-0.791504		50.6757	17.29
					39	14.5927	2.70725	1.06632		52.027	17.3
					40	19.9435	-2.52317	-0.993816		53.3784	17.4203
					41	20.88	-3.22845	-1.27161		54.7297	17.6516
					42	19.1386	-1.23857	-0.487842		56.0811	17.9
					43	17.3946	0.695368	0.273888		57.4324	18.09
					44	15.681	2.46901	0.972481		58.7838	18.15
					45	21.6006	-3.42055	-1.34727		60.1351	18.18
					46	17.1248	1.13525	0.447146		61.4865	18.26
					47	15.681	2.65392	1.04531		62.8378	18.3349
					48	20.3936	-2.00967	-0.791559		64.1892	18.384
					49	21.1337	-2.16373	-0.85224		65.5405	18.97
					50	22.2486	-3.04858	-1.20076		66.8919	19.2
					51	21.4206	-2.0806	-0.819496		68.2432	19.34
					52	20.2244	-0.764389	-0.301074		69.5946	19.46
					53	18.0387	1.60128	0.630704		70.9459	19.64
					54	17.6859	2.25407	0.887822		72.2973	19.94
					55	18.2687	1.69128	0.666153		73.6486	19.96
					56	16.7987	3.24134	1.27668		75	20.04
					57	15.0224	5.1976	2.04721		76.3514	20.22
					58	16.7858	3.66422	1.44325		77.7027	20.45
					59	21.049	0.261041	0.102818		79.0541	21.31
					60	20.236	1.22396	0.482087		80.4054	21.46
					61	21.6255	-0.145497	-0.0573075		81.7568	21.48
					62	20.0882	1.51182	0.595468		83.1081	21.6
					63	18.9452	2.69483	1.06143		84.4595	21.64
					64	19.7695	1.95045	0.768236		85.8108	21.72
					65	20.7705	0.959514	0.377929		87.1622	21.73
					66	18.5363	3.42367	1.3485		88.5135	21.96
					67	18.8702	3.31984	1.3076		89.8649	22.19
					68	19.9031	2.57691	1.01498		91.2162	22.48
					69	19.9846	3.44543	1.35707		92.5676	23.43
					70	22.4004	1.20956	0.476418		93.9189	23.61
					71	20.3382	3.4018	1.33989		95.2703	23.74
					72	19.1425	4.76752	1.87781		96.6216	23.91
					73	18.1194	5.89057	2.32015		97.973	24.01
					74	19.4053	4.74465	1.8688		99.3243	24.15

## Sheet: Summary_Results
Descreptve Statistics									Modelling							SOCLab	Model_1	Model-2	Diff_Model-1	Diff_Model-2			SOCLab	Model - 3	Diff_Model-3
Field status	Baresoil			Vegetation					Field status	Baresoil		Vegetation				0.62	5.14346	4.806	-4.52346	-4.186			6.26	8.22511	1.96511
	SOCLab	NDVI	BSI	SOCLab	NDVI	BSI				BSI	BSI, NDVI*	NDVI				1.42	4.92752	4.56413	-3.50752	-3.14413			6.28	6.99169	0.711693
N	98	98	98	105	105	105			R	0.853	0.87	0.924				1.64	5.08667	4.61442	-3.44667	-2.97442			7.63	7.94242	0.312423
Mean	7.53	0.18	118.22	15.92	0.51	78.25			R2	0.727	0.757	0.854				1.64	5.16007	4.75727	-3.52007	-3.11727			8.68	11.8982	3.21816
S.E. Mean	0.44	0.01	0.57	0.61	0	0.58			Adj. R2	0.723	0.75	0.852				2.19	3.16393	2.98342	-0.973926	-0.793418			9.17	10.0703	0.900326
Std Dev	4.4	0.06	5.68	6.3	0.05	5.98			Std. Error	2.392	2.273	2.556				4.22	4.24518	4.20763	-0.0251778	0.0123676			14.32	14.3256	0.00563123
Variance	19.37	0	32.22	39.64	0	35.79			P value	0.0001	0.0001	0.0001				4.92	5.34039	6.25611	-0.420387	-1.33611			14.81	15.4617	0.651679
Kurtosis	-1.28	1.9	-0.52	-0.12	0.76	0.8			* Multiple Regression							5.81	3.57399	3.50994	2.23601	2.30006			15.07	17.1104	2.04041
S.E. Kurt	0.48	0.48	0.48	0.47	0.47	0.47										5.83	5.30909	5.47774	0.520905	0.352263			15.36	17.7789	2.41892
Skewness	0.02	1.41	-0.75	-0.86	-1.24	1.1			Model	Equation		Field condition				6.17	3.53264	3.9236	2.63736	2.2464			15.82	18.2567	2.43668
S.E. Skew	0.24	0.24	0.24	0.24	0.24	0.24			Model - 1	-0.687*BSI+88.497		Baresoil				6.24	4.77294	4.98055	1.46706	1.25945			16.75	21.337	4.58704
Range	14.36	0.27	20.65	23.57	0.19	26.48			Model - 2	72.911+(-0.578*BSI)+(16.035*NDVI)		Baresoil + LV				6.24	3.39622	4.2981	2.84378	1.9419			16.96	21.3805	4.42047
Minimum	0.62	0.09	105.66	0.68	0.38	69.97			Model - 3	124.145*NDVI-47.782		Vegetation				6.49	3.98796	4.30097	2.50204	2.18903			17.13	16.0776	-1.05242
Maximum	14.98	0.36	126.31	24.25	0.57	96.45										7.12	4.19555	4.8788	2.92445	2.2412			17.18	19.8814	2.70137
Sum	737.64	17.27	11585.2	1671.98	53.91	8216.15										7.12	3.05259	3.88552	4.06741	3.23448			17.49	19.4106	1.92056
									Cross validation (SOCLab Vs. SOCP)							7.22	3.35256	3.9134	3.86744	3.3066			17.6602	21.5721	3.91194
									Parameter	Model - 1	Model -2	Model -3				7.55	4.06213	4.72424	3.48787	2.82576			17.72	21.0288	3.30878
Correlation									R	0.797	0.835	0.78				7.82	4.10292	4.58499	3.71708	3.23501			17.91	14.4271	-3.48294
Field status	Baresoil			Vegetation					R2	0.635	0.697	0.609				8.21	6.62767	6.6045	1.58233	1.6055			18.26	20.9483	2.68833
	SOCLab	NDVI	BSI	SOCLab	NDVI	BSI			Adj. R2	0.622	0.685	0.595				9.50235	10.7544	9.84506	-1.25208	-0.342709			18.28	20.667	2.38701
SOCLab	1			1					Std. Error	2.528	2.305	3.342				10.366	8.70753	9.79464	1.65847	0.571363			19.0839	21.9547	2.87087
NDVI	0.686748	1		0.898144	1				P value	0.0001	0.0001	0.0001				12.1418	11.7575	11.3071	0.384325	0.834706			19.75	20.0475	0.297534
BSI	-0.833034	-0.62853	1	-0.732903	-0.800449	1										12.3184	10.3439	10.3102	1.97445	2.00814			21.13	18.9892	-2.14078
																12.59	12.5821	12.9775	0.00785618	-0.387451			21.18	18.1757	-3.00432
																12.7273	10.693	12.0872	2.03426	0.640105			22.34	16.8585	-5.48153
																13.35	14.5045	14.6125	-1.15451	-1.26245			22.69	18.6139	-4.0761
																13.45	8.23943	8.89532	5.21057	4.55468			23.49	20.9989	-2.49107
																13.65	15.9114	17.6267	-2.26138	-3.97667			24.11	21.8128	-2.29725
																14.22	15.2537	14.2614	-1.03371	-0.0414441			24.18	15.7927	-8.38735
																			0.85106	0.689751			24.225	18.0184	-6.20656
																							24.252	22.7491	-1.50292
																									3.6317
																Model-1	Model-2	Model-3							0.342274
															MBE
															RMSE	0.85106	0.689751	0.342274
																SUMMARY OUTPUT
																Regression Statistics
																Multiple R
																R Square
																Adjusted R Square
																Standard Error
																Observations
																ANOVA
																	F	Significance F
																Regression	102.942	5.13238e-21
																Residual
																Total
																	P-value	Lower 95%
																Intercept	1.94937e-13	57.0819
																NDVI	0.00555979	4.86746
																BSI	9.91396e-14	-0.701555
																RESIDUAL OUTPUT		PROBABILITY OUTPUT
																Observation		Percentile
																1		0.724638
																2		2.17391
																3		3.62319
																4		5.07246
																5		6.52174
																6		7.97101
																7		9.42029
																8		10.8696
																9		12.3188
																10		13.7681
																11		15.2174
																12		16.6667
																13		18.1159
																14		19.5652
																15		21.0145
																16		22.4638
																17		23.913
																18		25.3623
																19		26.8116
																20		28.2609
																21		29.7101
																22		31.1594
																23		32.6087
																24		34.058
																25		35.5072
																26		36.9565
																27		38.4058
																28		39.8551
																29		41.3043
																30		42.7536
																31		44.2029
																32		45.6522
																33		47.1014
																34		48.5507
																35		50
																36		51.4493
																37		52.8986
																38		54.3478
																39		55.7971
																40		57.2464
																41		58.6957
																42		60.1449
																43		61.5942
																44		63.0435
																45		64.4928
																46		65.942
																47		67.3913
																48		68.8406
																49		70.2899
																50		71.7391
																51		73.1884
																52		74.6377
																53		76.087
																54		77.5362
																55		78.9855
																56		80.4348
																57		81.8841
																58		83.3333
																59		84.7826
																60		86.2319
																61		87.6812
																62		89.1304
																63		90.5797
																64		92.029
																65		93.4783
																66		94.9275
																67		96.3768
																68		97.8261
																69		99.2754
