# Supplementary material for: Employment of GIS techniques to assess the long-term impact of tillage on the soil organic carbon of agricultural fields under hyper-arid conditions
Source: PLoS One. 2019 Feb 19;14(2):e0212521. doi: 10.1371/journal.pone.0212521 (PMC6380592; doi:10.1371/journal.pone.0212521)
Supplement: S3 File — (XLSX) [file pone.0212521.s003.xlsx]

## Sheet: 1990-2000
OBJECTID	Id	COUNT	AREA	MIN	MAX	RANGE	MEAN	STD	SUM	Class
16	15	556	500400	-16.6321	-3.23601	13.3961	-10.8351	3.57235	-6024.3	A
5	4	596	536400	-10.1229	-0.0180597	10.1049	-6.11518	1.68155	-3644.65	A
38	37	281	252900	-13.5172	6.42864	19.9459	-5.98544	6.54853	-1681.91	A
41	40	1326	1193400	-23.7049	2.87897	26.5839	-5.6826	6.08203	-7535.13	A
27	26	609	548100	-10.8236	0.216782	11.0404	-5.56425	2.33079	-3388.63	A
40	39	344	309600	-16.6683	0.959602	17.6279	-5.25702	5.62888	-1808.42	A
28	27	579	521100	-10.6737	0.0190687	10.6927	-5.24587	2.91115	-3037.36	A
7	6	555	499500	-8.95715	1.83284	10.79	-4.79594	2.06958	-2661.75	A
35	34	641	576900	-7.25436	0.977246	8.23161	-4.53481	1.08848	-2906.81	A
17	16	612	550800	-11.8145	4.12679	15.9413	-4.40359	3.74528	-2695	A
12	11	566	509400	-8.50637	-0.134433	8.37193	-3.87873	1.2794	-2195.36	A
21	20	602	541800	-7.24968	-0.703905	6.54578	-3.78992	1.16821	-2281.53	A			Row Labels	Count of Class
25	24	578	520200	-8.85542	0.501517	9.35694	-3.5403	2.3408	-2046.29	A			A	31
19	18	620	558000	-10.191	4.81257	15.0036	-3.25939	2.47578	-2020.82	A			B	10
8	7	600	540000	-11.1589	2.87369	14.0326	-3.25283	3.64421	-1951.7	A			Grand Total	41
33	32	614	552600	-6.57203	1.13845	7.71048	-3.24997	1.17875	-1995.48	A
4	3	633	569700	-10.1447	4.80235	14.9471	-3.24786	3.48238	-2055.9	A
23	22	592	532800	-6.15031	0.441208	6.59151	-2.72108	1.11414	-1610.88	A
18	17	598	538200	-12.5591	4.44482	17.0039	-2.51299	6.02541	-1502.77	A
10	9	650	585000	-6.81125	1.51421	8.32546	-2.46348	1.37374	-1601.26	A
20	19	293	263700	-4.6013	4.76237	9.36367	-2.37396	1.52794	-695.57	A
26	25	607	546300	-16.3966	5.31245	21.7091	-2.32578	4.79368	-1411.75	A
2	1	347	312300	-5.03859	2.23988	7.27847	-2.13471	1.07925	-740.743	A
39	38	304	273600	-13.1875	0.532627	13.7202	-1.73714	3.92409	-528.09	A
9	8	618	556200	-15.3277	5.98531	21.313	-1.71274	7.49204	-1058.47	A
24	23	630	567000	-6.44987	1.23603	7.6859	-1.71228	1.37575	-1078.73	A
29	28	584	525600	-6.42821	2.40786	8.83607	-1.67284	1.61994	-976.939	A
31	30	559	503100	-4.41959	2.4871	6.90669	-1.54115	1.18233	-861.502	A
1	0	421	378900	-3.49598	3.78567	7.28166	-1.08767	1.3737	-457.911	A
11	10	586	527400	-9.59015	9.63068	19.2208	-0.80945	5.22808	-474.338	A
34	33	600	540000	-7.81504	4.94565	12.7607	-0.368696	4.56411	-221.217	A
22	21	622	559800	-4.73556	6.05009	10.7856	0.237009	2.70759	147.42	B
13	12	609	548100	-4.6859	8.75946	13.4454	0.312263	1.94735	190.168	B
6	5	566	509400	-10.5763	6.54174	17.1181	0.465876	5.25445	263.686	B
15	14	618	556200	-6.45949	9.32699	15.7865	3.11091	5.43915	1922.54	B
3	2	398	358200	-2.16492	6.45206	8.61698	3.6147	1.60948	1438.65	B
30	29	605	544500	-5.69733	9.9478	15.6451	4.00846	5.28488	2425.12	B
32	31	568	511200	-4.53063	9.70859	14.2392	4.13822	5.10163	2350.51	B
14	13	616	554400	-4.82452	10.8615	15.686	4.57684	5.62318	2819.33	B
37	36	1237	1113300	0.951856	10.6649	9.71304	8.26531	1.87609	10224.2	B
36	35	573	515700	8.42498	13.1923	4.76729	11.8795	0.716592	6806.97	B
			Min	-23.7049	-3.23601	4.76729	-10.8351	0.716592	-7535.13					-23.7049	13.1923	-1.64	3.16
			Max	8.42498	13.1923	26.5839	11.8795	7.49204	10224.2
			Mean	-8.42478	4.11481	12.5396	-1.63911	3.15763	-842.991
			SD	5.37956	3.83333	4.9512	4.13583	3.15763	2951.44

## Sheet: 2000-2010
	OBJECTID	COUNT	AREA	MIN	MAX	RANGE	MEAN	STD	Class
32	31	539	485100	-12.1905	-1.24727	10.9432	-9.48412	1.83751	A
44	43	549	494100	-11.6553	-6.16556	5.48978	-9.39134	0.903627	A
39	38	578	520200	-13.9596	0.409424	14.369	-8.71376	2.39174	A							Row Labels	Count of Class
7	6	428	385200	-12.3136	1.53657	13.8502	-7.8678	2.52373	A							A	11
38	37	426	383400	-11.2313	2.91436	14.1457	-4.73125	2.53554	A							B	26
37	36	566	509400	-8.76872	0.368417	9.13713	-3.46922	1.46675	A							C	8
27	26	612	550800	-13.8047	1.51932	15.324	-3.10954	3.82811	A							Grand Total	45
30	29	593	533700	-11.2567	6.68633	17.9431	2.77989	3.27377	B
25	24	668	601200	-11.3373	3.47848	14.8158	-2.49052	3.76561	A
26	25	606	545400	-11.6322	3.04735	14.6796	-1.764	3.63006	A
35	34	427	384300	-9.29506	3.98282	13.2779	-1.56363	1.74007	A
43	42	508	457200	-11.6836	3.82137	15.505	-1.22954	4.42165	A
24	23	520	468000	-15.564	3.53138	19.0953	1.13376	2.66461	B
34	33	598	538200	-13.3371	7.30654	20.6436	0.94994	3.88715	B
20	19	532	478800	-8.37349	3.27075	11.6442	0.326676	2.07923	B
33	32	602	541800	-10.5842	4.63425	15.2184	0.384329	3.01472	B
31	30	557	501300	-8.42977	8.18762	16.6174	0.911001	2.45156	B
45	44	523	470700	-6.63657	5.55363	12.1902	1.228	2.49383	B
16	15	542	487800	-7.16469	8.17306	15.3378	1.71762	3.35977	B
13	12	434	390600	-6.42831	6.51031	12.9386	1.91754	2.51524	B
42	41	552	496800	-6.84355	5.42355	12.2671	1.97783	1.89425	B
41	40	538	484200	-9.37077	6.54447	15.9152	2.34751	1.60236	B
40	39	571	513900	-8.30519	9.2345	17.5397	2.48154	2.80209	B
15	14	583	524700	-8.17767	7.6127	15.7904	2.49249	3.66173	B
22	21	480	432000	-2.34465	8.61523	10.9599	2.5168	1.26358	B
36	35	540	486000	-6.66375	11.3065	17.9702	2.67493	2.48364	B
12	11	555	499500	-6.77969	10.8584	17.6381	3.39396	3.77115	B
19	18	557	501300	-9.60801	15.1118	24.7198	3.69388	5.58298	B
18	17	510	459000	-5.39516	8.74728	14.1424	3.84257	3.05038	B
14	13	535	481500	-8.21582	8.51701	16.7328	4.08774	4.10249	B
8	7	547	492300	-0.230559	17.2791	17.5096	4.90101	3.05956	B
21	20	501	450900	-5.60411	11.745	17.3492	4.94872	2.63016	B
17	16	562	505800	-5.4244	10.4873	15.9117	5.36402	3.49974	B
4	3	1169	1052100	-0.956278	15.2392	16.1955	6.00946	1.93511	B
23	22	531	477900	-10.5541	14.6851	25.2393	6.39667	5.28335	B
5	4	580	522000	-4.12147	22.2134	26.3348	12.0886	4.40415	B
28	27	511	459900	4.32082	25.4835	21.1627	12.408	3.34692	B
6	5	492	442800	4.54329	19.5026	14.9593	16.9736	3.93475	C
29	28	536	482400	-3.31833	19.0316	22.3499	16.992	3.98464	C
2	1	548	493200	3.39535	29.1525	25.7571	17.2488	3.78267	C
9	8	513	461700	3.4827	27.9053	24.4226	18.9002	3.26963	C
10	9	522	469800	5.27461	24.0735	18.7988	15.3689	2.41263	C
11	10	549	494100	4.14287	27.2205	23.0776	16.4277	4.14078	C
3	2	555	499500	-1.13035	29.0897	30.22	16.589	6.46888	C
1	0	628	565200	0.803339	31.5658	30.7624	16.8123	6.12112	C
				-15.564	-6.16556	5.48978	-9.48412	0.903627
				5.27461	31.5658	30.7624	18.9002	6.46888
				-6.50506	10.7592	17.2643	3.87716	3.18385				-15.564	31.5658	3.87716
				5.6612	9.32953	5.32858	7.62447	3.18385

## Sheet: 2010-2016-M1
OBJECTID	ID	COUNT	AREA	MIN	MAX	RANGE	MEAN	STD	Class
24	23	131	117900	12.358	13.3505	0.992496	12.8233	0.171796	B
23	22	150	135000	11.3639	13.0613	1.69739	12.5004	0.256598	B					Row Labels	Count of Class
8	7	123	110700	13.2162	15.994	2.77771	14.058	0.547638	B					B	28
26	25	128	115200	-4.28759	1.86819	6.15578	-2.61128	1.33534	A					C	13
6	5	494	444600	3.91154	12.1577	8.24613	8.30757	1.31834	B					A	8
7	6	428	385200	11.868	21.8999	10.032	15.9367	1.82886	C					Grand Total	49
37	36	539	485100	5.54118	16.6975	11.1563	12.8314	1.66926	B
46	45	538	484200	-1.35983	10.9171	12.2769	-12.2148	2.11286	A
10	9	513	461700	4.41849	17.1768	12.7583	10.9967	1.89202	B
18	17	562	505800	-1.02851	12.4792	13.5077	-4.35295	2.78087	A
21	20	532	478800	-2.08531	11.7875	13.8729	1.36331	2.24234	B
30	29	668	601200	1.40332	15.29	13.8867	7.51874	3.59231	B
38	37	602	541800	-2.21183	11.9078	14.1196	1.26755	2.89493	B
17	16	542	487800	0.459562	14.58	14.1204	5.30952	3.17391	B
12	11	549	494100	-3.19107	11.2532	14.4442	1.00578	2.29615	B
28	27	531	477900	-1.25259	13.7002	14.9528	4.95329	3.80511	B
27	26	480	432000	2.15707	17.2347	15.0776	10.2693	4.28034	B
41	40	540	486000	-3.93374	11.4183	15.352	2.0244	2.22196	B
16	15	583	524700	-2.43986	13.511	15.9509	4.57211	3.43363	B
44	43	578	520200	2.77482	18.7818	16.007	10.6478	2.40484	B
22	21	501	450900	-4.29154	11.8203	16.1118	-1.87544	2.98113	A
48	47	508	457200	-2.80784	13.3382	16.1461	2.58463	4.58356	B
25	24	127	114300	-3.08904	13.0922	16.1812	10.9118	3.81284	B
32	31	612	550800	-3.05942	13.4487	16.5081	-1.89737	4.16526	A
31	30	606	545400	1.12931	17.6395	16.5102	7.58774	3.47019	B
2	1	548	493200	3.05182	19.6511	16.5993	10.4858	2.67045	B
20	19	557	501300	-2.01586	14.9826	16.9984	2.31695	3.64764	B
45	44	571	513900	-4.97943	12.0509	17.0303	-2.34049	2.63657	A
42	41	566	509400	14.6959	31.7335	17.0376	24.4943	2.15163	C
9	8	547	492300	15.9745	33.1896	17.2151	29.6644	2.48746	C
3	2	555	499500	8.8519	26.2344	17.3825	17.25	2.95092	C
43	42	426	383400	14.002	31.5231	17.521	26.9731	3.30979	C
40	39	427	384300	8.16114	25.7287	17.5676	20.2837	2.09666	C
13	12	555	499500	14.377	31.9478	17.5707	20.8224	3.49982	C
14	13	434	390600	11.161	29.2961	18.1352	21.131	2.31815	C
11	10	522	469800	6.29511	24.4594	18.1643	18.4171	2.56729	C
35	34	593	533700	-4.97823	13.4481	18.4263	5.34893	3.46095	B
29	28	520	468000	0.0957136	18.6681	18.5724	3.63286	2.68573	B
1	0	628	565200	1.62794	20.8723	19.2444	11.9475	2.79765	B
36	35	557	501300	3.61129	23.6284	20.0171	16.6816	2.30715	C
15	14	535	481500	-5.52538	14.5634	20.0888	-2.2371	5.30196	A
5	4	580	522000	11.0273	31.3932	20.3658	24.1584	2.51271	C
49	48	549	494100	12.2213	34.4966	22.2753	22.7285	9.23937	C
39	38	598	538200	-7.81122	14.6607	22.4719	1.7741	3.61277	B
34	33	536	482400	-7.21969	16.1703	23.39	0.924302	3.65275	B
47	46	552	496800	-0.695903	25.1557	25.8516	16.4562	5.21111	C
4	3	1169	1052100	-6.07065	20.0459	26.1165	7.37176	6.47281	B
33	32	511	459900	-14.1438	12.0982	26.2421	-0.76973	4.63283	A
19	18	510	459000	-1.75261	25.4229	27.1756	8.72884	8.21094	B
				-14.1438	1.86819	0.992496	-12.2148	0.171796
				15.9745	34.4966	27.1756	29.6644	9.23937						-14.1438	34.4966	8.99515	3.13688
				2.15356	18.2822	16.1286	8.99515	3.13688
				7.18387	7.34858	5.65559	9.25978	1.69188

## Sheet: 1990-2016-M1
OBJECTID	ID	COUNT	AREA	MIN	MAX	RANGE	MEAN	STD	Class
24	23	131	117900	12.5883	13.3756	0.787294	13.0162	0.194338	B
8	7	123	110700	13.6668	16.4769	2.81009	14.6676	0.577646	B
26	25	128	115200	-6.04002	-1.02636	5.01365	-3.181	0.644685	A
6	5	494	444600	13.9357	19.4837	5.54797	15.3781	0.755437	C
29	28	520	468000	-3.57069	2.43351	6.0042	-1.11005	0.859216	A
34	33	536	482400	11.9994	18.2625	6.26313	14.6656	1.44182	B
48	47	508	457200	-5.58294	1.40447	6.98741	-3.2205	1.08934	A						Row Labels	Count of Class
39	38	598	538200	-3.3801	3.87312	7.25322	-0.748251	1.18441	A						B	26
46	45	538	484200	12.302	20.3682	8.0662	16.508	1.75057	C						C	17
23	22	150	135000	4.97892	13.4715	8.4926	12.7995	0.985935	B						A	6
38	37	602	541800	-3.9929	5.07521	9.06812	0.0734267	1.6146	B						Grand Total	49
41	40	540	486000	-1.84991	7.52955	9.37945	1.34644	1.60318	B
45	44	571	513900	-3.03797	6.79877	9.83673	1.61764	1.35569	B
21	20	532	478800	-4.75022	6.10671	10.8569	-0.672958	1.60609	A
18	17	562	505800	0.711824	11.6144	10.9026	4.85925	1.63838	B
33	32	511	459900	11.5487	22.608	11.0592	13.9743	2.35267	B
17	16	542	487800	-2.52089	9.07573	11.5966	0.962905	1.82806	B
32	31	612	550800	-6.15405	5.61501	11.7691	-1.0022	2.77203	A
3	2	555	499500	19.5322	32.7496	13.2175	29.049	1.84526	C
20	19	557	501300	-2.49451	11.0959	13.5904	4.19536	4.21867	B
35	34	593	533700	-2.21827	12.2625	14.4808	2.90748	2.11358	B
25	24	127	114300	-2.63649	13.3826	16.0191	9.43686	5.85186	B
7	6	428	385200	7.32241	23.3529	16.0305	11.3088	1.77363	B
13	12	555	499500	15.54	31.5883	16.0482	23.8338	2.57725	C
14	13	434	390600	11.6152	28.0844	16.4692	21.1397	1.64322	C
37	36	539	485100	-2.28645	14.7409	17.0274	7.79855	5.92173	B
36	35	557	501300	2.5647	19.9513	17.3866	15.9044	2.16196	C
28	27	531	477900	-2.5569	14.8853	17.4422	10.8453	6.16821	B
40	39	427	384300	1.15769	18.8733	17.7156	16.2268	2.28935	C
4	3	1169	1052100	12.8675	31.1856	18.3181	21.6268	6.53713	C
30	29	668	601200	-3.11569	17.1246	20.2403	8.19967	5.63668	B
43	42	426	383400	1.71943	22.6304	20.911	16.6588	3.55812	C
12	11	549	494100	1.18963	22.2342	21.0446	13.9384	3.9457	B
10	9	513	461700	6.32724	27.587	21.2597	17.7298	5.67297	C
44	43	578	520200	-3.74156	18.2534	21.995	5.98242	5.55613	B
19	18	510	459000	-2.8487	20.0067	22.8554	9.37539	5.47002	B
9	8	547	492300	13.3621	36.4218	23.0597	33.0272	4.0561	C
22	21	501	450900	-2.02355	21.2592	23.2827	5.23412	5.2986	B
16	15	583	524700	-3.76947	20.1728	23.9422	7.45967	6.58315	B
31	30	606	545400	-3.74701	20.4807	24.2277	10.3769	6.97912	B
47	46	552	496800	2.32524	26.8704	24.5452	18.039	5.67548	C
11	10	522	469800	12.2333	36.7886	24.5553	29.367	5.51223	C
2	1	548	493200	3.26957	28.3161	25.0465	18.9323	6.11997	C
15	14	535	481500	-5.04969	22.4406	27.4903	3.46772	6.08787	B
1	0	628	565200	2.57583	30.1267	27.5508	19.3224	6.65087	C
49	48	549	494100	-5.85538	22.2164	28.0718	8.23801	11.498	B
5	4	580	522000	6.08418	35.1606	29.0764	29.1984	6.087	C
27	26	480	432000	1.3709	30.947	29.5761	14.6206	8.47136	B
42	41	566	509400	-2.74034	26.9654	29.7058	19.0303	5.32269	C
				-6.15405	-1.02636	0.787294	-3.2205	0.194338
				19.5322	36.7886	29.7058	33.0272	11.498					-6.15405	36.7886	11.4777	3.7
				2.38418	18.7898	16.4056	11.4777	3.70486
				7.19186	9.71984	7.86167	9.14708	2.52272

## Sheet: Summary
															Number of fields
	1990-2000	MIN	MAX	MEAN	STD			Period	MIN	MAX	MEAN	STD			Period	>0	0-15	>15	Total
	Min	-23.7049	-3.23601	-10.8351	0.716592			1990-2000	-23.7049	13.1923	-1.63911	3.16			1990-2000	31	10	0	41
	Max	8.42498	13.1923	11.8795	7.49204			2000-2010	-15.564	31.5658	3.88	3.18			2000-2010	11	26	8	45
	Mean	-8.42478	4.11481	-1.63911	3.15763			2010-2016	-14.1438	34.4966	9.01	3.14			2010-2016	8	28	13	49
	Stdev	5.37956	3.83333	4.13583	1.9176			1990-2016	-6.15405	36.7886	11.4777	3.70486			1990-2016	6	26	17	49
															% of fields
	2000-2010	MIN	MAX	MEAN	STD										Period	<0	0-15	>15	Total
	Min	-15.564	-6.16556	-9.48412	0.903627										1990-2000	75.6098	24.3902	0	100
	Max	5.27461	31.5658	16.8123	6.46888										2000-2010	24.4444	57.7778	17.7778	100
	Mean	-6.50506	10.7592	3.30545	3.18385										2010-2016	16.3265	57.1429	26.5306	100
	Stdev	5.6612	9.32953	7.14414	1.22111										1990-2016	12.2449	53.0612	34.6939	100
	2010-2016	MIN	MAX	MEAN	STD
	Min	-14.1438	1.86819	-2.61128	0.171796
	Max	15.9745	34.4966	29.6644	9.23937
	Mean	2.15356	18.2822	9.83956	3.13688
	Stdev	7.18387	7.34858	8.15487	1.69188
	1990-2016	MIN	MAX	MEAN	STD
	Min	-6.15405	-1.02636	-3.2205	0.194338
	Max	19.5322	36.7886	33.0272	11.498
	Mean	2.38418	18.7898	11.4777	3.70486
	Stdev	7.19186	9.71984	9.14708	2.52272
